# Supplementary material for: Concurrent use of Chinese herbal medicine and anticoagulants may reduce major bleeding events
Source: PLoS One. 2022 Aug 23;17(8):e0271965. doi: 10.1371/journal.pone.0271965 (PMC9398017; doi:10.1371/journal.pone.0271965)
Supplement: S2 File — (XLSX) [file pone.0271965.s002.xlsx]

## Sheet: ID_05
ID	ID_SEX	FIRST_YEAR	END_YEAR	OVBLD_YEAR	AGE	GP	EXL_01	EXL_03	BR_X0002	BR_X0004	BR_X0003	BR_X0005	BR_X0006	BR_X0009	BR_X0010	D0001	D0002	D0003	D0004	D0005	D0613	D0304	EV_X0007	X0007_YEAR	FU_YR_X0007	EV_X0011	X0008_YEAR	FU_YR_X0011	EV_X0005	X0009_YEAR	FU_YR_X0005	EV_X0012	X0012_YEAR	FU_YR_X0012	EV_X0013	X0013_YEAR	FU_YR_X0013	EV_OVBLD	OVBLD_YEAR	FU_YR_OVBLD	D0014	D0014_DAY	D0014_QTY	D0015	D0015_DAY	D0015_QTY	D0016	D0016_DAY	D0016_QTY
ID0001	M	2009	2013		39	CASE	0	0	1	0	0	1	1	0	0	1	0	0	0	1	0	0	1	2013	3.90137	0		3.96986	1	2009	0.0191781	0		3.96986	0		3.96986	1	2013	3.90137	1	42	11.025	1	7	7	1	14	14
ID0002	F	2009	2014		72	CASE	0	0	0	0	0	0	1	0	0	1	0	0	0	0	0	0	0		4.96164	0		4.96164	0		4.96164	0		4.96164	0		4.96164	0		4.96164	1	17	9.33333	1	7	3	0	0	0
ID0003	M	2004	2005		75	CTRL	0	0	0	0	0	1	1	0	0	1	0	0	0	1	0	0	0		0.501295	1	2013	8.70403	1	2004	0.0191257	0		0.501295	0		0.501295	1	2013	8.70403	0	0	0	0	0	0	0	0	0
ID0004	M	2001	2008		68	CASE	0	0	0	1	0	1	0	0	0	1	0	0	0	1	1	0	1	2005	4.12329	1	2009	8.60822	1	2001	0.0821918	0		7.87431	1	2001	0.427397	1	2001	0.427397	0	0	0	0	0	0	0	0	0
ID0005	M	2007	2008		65	CTRL	0	0	1	0	1	0	0	0	0	1	0	0	0	1	0	0	0		0.374923	0		0.374923	0		0.374923	0		0.374923	0		0.374923	0		0.374923	0	0	0	0	0	0	0	0	0
ID0006	M	2002	2003		81	CTRL	0	0	0	0	0	1	0	0	0	1	0	0	0	1	0	0	0		1.2274	0		1.2274	1	2002	0.0191781	0		1.2274	1	2002	0.090411	1	2002	0.090411	0	0	0	0	0	0	0	0	0
ID0007	F	2000	2007		73	CASE	0	0	0	0	0	0	0	0	0	1	0	0	0	1	1	0	1	2007	7.3483	0		7.51542	1	2000	0.202186	0		7.51542	1	2007	7.30172	1	2007	7.30172	0	0	0	0	0	0	0	0	0
ID0008	M	2002	2004		68	CTRL	0	0	1	0	0	1	0	0	0	1	0	0	0	0	1	0	0		1.75487	0		1.75487	1	2002	0.0383562	0		1.75487	0		1.75487	0		1.75487	0	0	0	0	0	0	0	0	0
ID0009	M	2002	2008		64	CASE	0	0	1	0	1	1	1	0	0	1	0	0	0	0	1	0	1	2007	5.17534	0		5.36686	1	2002	0.0246575	0		5.36686	1	2002	0.0273973	1	2002	0.0273973	0	0	0	0	0	0	0	0	0
ID0010	M	2004	2014		53	CASE	0	0	0	0	0	0	0	0	0	1	0	0	0	0	0	0	0		9.28993	0		9.28993	0		9.28993	0		9.28993	0		9.28993	0		9.28993	0	0	0	0	0	0	0	0	0
ID0011	M	2000	2002		71	CASE	0	0	0	0	0	1	1	1	0	1	0	0	0	1	1	0	1	2010	9.7789	1	2004	4.52186	1	2002	2.19808	0		1.90219	0		1.90219	1	2004	4.52186	1	14	8.75	0	0	0	0	0	0
ID0012	F	2013	2014		61	CTRL	0	0	1	0	0	0	1	0	0	1	0	0	0	1	0	0	0		0.676712	0		0.676712	0		0.676712	1	2013	0.0794521	0		0.676712	1	2013	0.0794521	0	0	0	0	0	0	0	0	0
ID0013	F	2009	2014		64	CASE	0	0	1	0	0	1	1	0	0	1	0	0	0	1	1	0	0		4.38904	0		4.38904	1	2009	0.106849	1	2010	0.969863	0		4.38904	1	2010	0.969863	0	0	0	0	0	0	0	0	0
ID0014	M	2002	2004		80	CTRL	0	0	0	0	0	0	1	0	0	1	0	0	0	0	0	0	0		2.76172	1	2004	2.58686	0		2.76172	0		2.76172	1	2005	3.15068	1	2004	2.58686	0	0	0	0	0	0	0	0	0
ID0015	F	2001	2012		65	CTRL	0	0	1	0	0	1	1	0	0	1	0	0	0	1	1	0	0		11.1265	0		11.1265	1	2001	0.0191781	0		11.1265	0		11.1265	0		11.1265	0	0	0	0	0	0	0	0	0
ID0016	M	2010	2013		43	CASE	0	0	1	0	0	0	0	0	0	1	0	0	0	0	0	0	0		3.05479	0		3.05479	0		3.05479	0		3.05479	0		3.05479	0		3.05479	0	0	0	1	7	2	0	0	0
ID0017	M	2003	2003		81	CTRL	0	0	1	0	0	1	1	0	0	1	0	0	0	1	0	0	0		0.191781	0		0.191781	1	2003	0.0383562	0		0.191781	0		0.191781	0		0.191781	0	0	0	0	0	0	0	0	0
ID0018	M	2005	2013		83	CASE	0	0	1	0	0	0	0	0	0	1	0	0	0	0	0	0	0		7.7726	1	2005	0.339726	1	2005	0.339726	0		7.7726	0		7.7726	1	2005	0.339726	1	7	10.5	0	0	0	0	0	0
ID0019	F	2003	2012		72	CTRL	0	0	1	0	0	0	1	0	0	1	0	0	0	1	0	0	1	2013	10.189	1	2013	10.1096	1	2003	0.0630137	1	2004	0.512104	0		8.82631	1	2004	0.512104	0	0	0	0	0	0	0	0	0
ID0020	M	2000	2011		34	CASE	0	0	0	0	0	0	0	0	0	1	0	0	0	0	0	0	0		11.8603	1	2003	3.98359	1	2008	8.67486	0		11.8603	0		11.8603	1	2003	3.98359	1	7	7	0	0	0	0	0	0
ID0021	M	2000	2001		41	CTRL	0	0	0	0	0	0	1	0	0	1	0	0	0	1	0	0	0		0.55472	1	2000	0.439891	0		0.55472	0		0.55472	0		0.55472	1	2000	0.439891	0	0	0	0	0	0	0	0	0
ID0022	M	2003	2014		63	CASE	0	0	1	0	0	1	1	0	0	1	0	0	0	0	0	0	0		10.7452	0		10.7452	1	2003	0.0767123	0		10.7452	0		10.7452	0		10.7452	1	201	306.703	1	18	680	1	77	3.5
ID0023	F	2009	2009		79	CTRL	0	0	1	0	0	1	0	0	0	1	0	0	0	0	0	0	0		0.230137	0		0.230137	1	2009	0.364384	0		0.230137	0		0.230137	0		0.230137	0	0	0	0	0	0	0	0	0
ID0024	F	1999	2014		44	CASE	0	0	0	0	0	0	0	0	0	1	0	0	0	1	0	0	1	2004	4.89085	0		14.2192	1	2010	10.4822	1	2000	0.991938	0		14.2192	1	2000	0.991938	0	0	0	0	0	0	0	0	0
ID0025	M	2008	2009		45	CTRL	0	0	0	0	0	0	0	0	0	1	0	0	0	0	0	0	0		0.210704	0		0.210704	0		0.210704	0		0.210704	0		0.210704	0		0.210704	0	0	0	0	0	0	0	0	0
ID0026	M	2012	2012		60	CTRL	0	0	1	0	0	0	1	0	0	1	0	0	0	0	0	0	0		0.598361	0		0.598361	0		0.598361	0		0.598361	0		0.598361	0		0.598361	0	0	0	0	0	0	0	0	0
ID0027	M	2008	2014		75	CTRL	0	0	1	0	0	1	1	0	0	1	0	0	0	0	0	0	0		5.13146	1	2013	4.53968	1	2009	0.608174	0		5.13146	0		5.13146	1	2013	4.53968	0	0	0	0	0	0	0	0	0
ID0028	M	2000	2011		70	CASE	0	0	1	0	0	0	1	0	1	1	0	0	0	1	1	0	0		11.3321	1	2000	0.218579	1	2009	9.78685	0		11.3321	0		11.3321	1	2000	0.218579	1	13	13	0	0	0	0	0	0
ID0029	M	2010	2012		53	CTRL	0	0	0	0	1	0	0	0	0	1	0	0	0	0	0	0	0		2.47753	1	2010	0.424658	0		2.47753	0		2.47753	0		2.47753	1	2010	0.424658	0	0	0	0	0	0	0	0	0
ID0030	F	2000	2014		40	CASE	0	0	0	0	0	0	0	0	0	1	0	0	0	0	0	0	0		14.0084	0		14.0084	1	2001	1.40837	1	2007	7.04399	0		14.0084	1	2007	7.04399	0	0	0	0	0	0	0	0	0
ID0031	M	2002	2003		58	CTRL	0	0	1	0	0	1	1	0	0	1	0	0	0	1	0	0	0		0.652055	1	2010	7.66575	1	2002	0.0136986	0		0.652055	0		0.652055	1	2010	7.66575	0	0	0	0	0	0	0	0	0
ID0032	M	2000	2000		59	CTRL	0	0	1	0	1	1	0	1	0	1	0	0	0	0	1	0	0		0.234973	1	2008	7.48634	1	2011	11.3906	1	2003	3.41797	0		0.234973	1	2003	3.41797	0	0	0	0	0	0	0	0	0
ID0033	F	2000	2013		78	CTRL	0	0	1	0	0	1	0	0	0	1	0	0	0	1	0	0	0		13.2494	1	2011	11.2795	1	2000	0.0163934	1	2011	11.5096	0		13.2494	1	2011	11.2795	0	0	0	0	0	0	0	0	0
ID0034	M	2000	2014		33	CASE	0	0	1	0	0	1	0	0	0	1	0	0	0	1	0	0	0		13.6121	1	2006	6.17921	1	2000	0.00546448	0		13.6121	1	2005	5.16551	1	2005	5.16551	1	14	10.5	0	0	0	1	21	14
ID0035	M	2013	2014		71	CTRL	0	0	1	0	0	1	1	1	0	0	0	1	0	0	1	1	0		0.715068	1	2013	0.0383562	1	2013	0.0383562	0		0.715068	0		0.715068	1	2013	0.0383562	0	0	0	0	0	0	0	0	0
ID0036	F	2009	2009		90	CTRL	0	0	1	0	0	0	1	0	1	1	0	0	0	1	0	0	0		0.306849	1	2012	3.24719	1	2009	0.369863	0		0.306849	0		0.306849	1	2012	3.24719	0	0	0	0	0	0	0	0	0
ID0037	M	1999	2007		71	CTRL	0	0	0	0	0	0	0	0	0	1	0	0	0	0	1	0	0		8.09589	1	2004	4.64242	0		8.09589	1	2000	0.380126	0		8.09589	1	2000	0.380126	0	0	0	0	0	0	0	0	0
ID0038	M	2008	2008		74	CASE	0	0	0	0	0	0	1	0	0	1	0	0	0	0	0	0	0		0.642077	0		0.642077	0		0.642077	0		0.642077	0		0.642077	0		0.642077	0	0	0	0	0	0	0	0	0
ID0039	M	2006	2007		68	CTRL	0	0	1	0	1	0	1	1	0	1	0	0	0	1	1	0	0		0.939726	1	2008	2.2827	0		0.939726	1	2006	0.0191781	0		0.939726	1	2006	0.0191781	0	0	0	0	0	0	0	0	0
ID0040	F	2009	2014		45	CTRL	0	0	0	0	0	1	0	0	0	1	0	0	0	1	0	0	0		4.06849	0		4.06849	1	2009	0.0109589	1	2013	3.68493	0		4.06849	1	2013	3.68493	0	0	0	0	0	0	0	0	0
ID0041	M	2011	2012		37	CASE	0	0	0	0	0	0	0	0	0	1	0	0	0	1	0	0	0		0.65445	0		0.65445	0		0.65445	0		0.65445	0		0.65445	0		0.65445	0	0	0	0	0	0	0	0	0
ID0042	M	2003	2007		51	CASE	0	0	0	0	0	0	0	0	0	1	0	0	0	1	0	0	0		4.14521	0		4.14521	0		4.14521	0		4.14521	1	2010	6.92603	1	2010	6.92603	0	0	0	0	0	0	0	0	0
ID0043	F	2000	2006		68	CASE	0	0	0	0	0	0	0	0	0	1	0	0	0	0	0	0	0		5.97544	1	2004	4.93989	1	2005	5.03571	1	2002	2.12338	1	2004	4.51639	1	2002	2.12338	1	53	7.125	0	0	0	0	0	0
ID0044	M	2003	2014		47	CASE	0	0	0	0	1	1	1	0	0	1	0	0	0	0	0	0	0		10.3562	0		10.3562	1	2003	0.0410959	1	2004	0.883045	0		10.3562	1	2004	0.883045	1	12	1200	0	0	0	0	0	0
ID0045	F	2013	2014		64	CTRL	0	0	1	0	0	1	0	0	0	1	0	0	0	1	0	0	0		0.49863	0		0.49863	1	2013	0.0273973	0		0.49863	0		0.49863	0		0.49863	0	0	0	0	0	0	0	0	0
ID0046	F	2005	2006		75	CASE	0	0	1	0	0	1	1	0	0	1	0	0	0	1	0	0	0		1.1863	0		1.1863	1	2005	0.0191781	1	2008	3.08636	0		1.1863	1	2008	3.08636	0	0	0	0	0	0	0	0	0
ID0047	M	2003	2007		79	CTRL	0	0	1	0	0	1	0	0	0	1	0	0	0	0	0	0	0		3.45205	1	2006	3.28219	1	2003	0.0191781	1	2006	2.75616	0		3.45205	1	2006	2.75616	0	0	0	0	0	0	0	0	0
ID0048	F	2007	2013		76	CASE	0	0	1	0	1	1	1	0	1	1	0	0	0	0	0	0	0		5.83288	1	2010	2.78082	1	2007	0.00821918	0		5.83288	0		5.83288	1	2010	2.78082	1	12	18	0	0	0	0	0	0
ID0049	M	2003	2014		59	CASE	0	0	0	0	0	0	1	1	0	1	0	0	0	0	0	0	0		10.4822	1	2005	2.1726	0		10.4822	0		10.4822	0		10.4822	1	2005	2.1726	0	0	0	0	0	0	0	0	0
ID0050	M	2011	2013		49	CTRL	0	0	1	0	0	1	0	0	0	1	0	0	0	1	0	0	0		1.98356	0		1.98356	1	2011	0.164384	0		1.98356	1	2012	0.747062	1	2012	0.747062	0	0	0	0	0	0	0	0	0
ID0051	M	2008	2014		57	CTRL	0	0	0	0	0	1	1	0	0	1	0	0	0	1	0	0	0		5.95956	0		5.95956	1	2008	0.13388	0		5.95956	0		5.95956	0		5.95956	0	0	0	0	0	0	0	0	0
ID0052	F	2005	2014		58	CASE	0	0	1	0	0	0	1	0	0	1	0	0	0	0	0	0	0		8.43836	0		8.43836	0		8.43836	1	2006	0.879452	1	2011	6.00548	1	2006	0.879452	1	7	6	0	0	0	0	0	0
ID0053	M	2002	2003		68	CASE	0	0	0	0	0	0	1	0	0	1	0	0	0	0	0	0	0		1.30411	0		1.30411	1	2012	9.49296	0		1.30411	0		1.30411	0		1.30411	0	0	0	0	0	0	0	0	0
ID0054	F	2010	2013		42	CASE	0	0	0	0	0	0	1	0	0	1	0	0	0	1	1	0	0		3.56712	0		3.56712	0		3.56712	0		3.56712	0		3.56712	0		3.56712	0	0	0	0	0	0	0	0	0
ID0055	M	2003	2014		59	CASE	0	0	0	0	0	0	1	0	0	1	0	0	0	0	0	0	0		10.2767	1	2008	4.97842	0		10.2767	1	2007	3.97534	0		10.2767	1	2007	3.97534	0	0	0	0	0	0	0	0	0
ID0056	F	2007	2014		83	CASE	0	0	1	0	0	1	1	1	0	1	0	0	0	0	0	0	0		6.64932	0		6.64932	1	2007	0.0767123	0		6.64932	0		6.64932	0		6.64932	0	0	0	0	0	0	1	7	4.2
ID0057	M	2005	2006		70	CTRL	0	0	1	0	0	0	1	0	0	1	0	0	0	1	0	0	0		1.56164	0		1.56164	0		1.56164	1	2013	8.37534	0		1.56164	1	2013	8.37534	0	0	0	0	0	0	0	0	0
ID0058	F	2006	2014		32	CTRL	0	0	0	0	0	1	0	1	0	1	0	0	0	0	0	0	0		7.42466	0		7.42466	1	2013	6.44658	0		7.42466	0		7.42466	0		7.42466	0	0	0	0	0	0	0	0	0
ID0059	F	2009	2010		65	CASE	0	0	0	0	0	1	0	0	0	1	0	0	0	0	0	0	0		1.52603	1	2010	0.728767	1	2009	0.0575342	0		1.52603	1	2010	1.03562	1	2010	0.728767	0	0	0	0	0	0	0	0	0
ID0060	M	2005	2006		51	CTRL	0	0	0	0	0	1	0	0	0	1	0	0	0	1	1	0	0		0.583562	0		0.583562	1	2005	0.0630137	0		0.583562	0		0.583562	0		0.583562	0	0	0	0	0	0	0	0	0
ID0061	M	2001	2012		51	CASE	0	0	0	0	0	0	1	1	0	1	0	0	0	1	0	0	0		11.5373	1	2010	9.48767	0		11.5373	0		11.5373	1	2009	7.67945	1	2009	7.67945	0	0	0	0	0	0	0	0	0
ID0062	M	2006	2014		41	CASE	0	0	0	0	0	0	1	0	0	1	0	0	0	0	0	0	0		7.93699	1	2008	2.81108	1	2007	0.89863	0		7.93699	1	2011	5.76986	1	2008	2.81108	0	0	0	0	0	0	0	0	0
ID0063	F	2006	2008		69	CTRL	0	0	0	0	0	1	1	0	0	1	0	0	0	1	1	0	0		2.31954	0		2.31954	1	2006	0.0191781	0		2.31954	0		2.31954	0		2.31954	0	0	0	0	0	0	0	0	0
ID0064	M	2000	2000		45	CTRL	0	0	0	0	0	0	1	1	0	1	0	0	0	1	1	0	0		0.442623	1	2010	10.3739	0		0.442623	0		0.442623	0		0.442623	1	2010	10.3739	0	0	0	0	0	0	0	0	0
ID0065	F	2005	2014		50	CASE	0	0	1	0	0	0	0	0	0	1	0	0	0	1	0	0	0		8.39452	1	2012	6.51704	0		8.39452	1	2006	0.572603	1	2010	4.68767	1	2006	0.572603	1	12	7.5	0	0	0	0	0	0
ID0066	M	2002	2014		59	CASE	0	0	1	0	0	1	0	0	0	1	0	0	0	0	0	0	0		11.389	0		11.389	1	2002	0.0136986	0		11.389	1	2012	10.1181	1	2012	10.1181	0	0	0	0	0	0	0	0	0
ID0067	F	2003	2014		42	CASE	0	0	0	0	0	0	1	0	0	1	0	0	0	1	0	0	0		10.4795	1	2012	9.07754	0		10.4795	1	2005	2.00548	1	2005	1.9863	1	2005	1.9863	0	0	0	0	0	0	0	0	0
ID0068	F	2000	2014		37	CASE	0	0	0	0	0	0	0	1	0	1	0	0	0	0	1	0	0		14.0056	1	2008	8.49454	1	2007	7.21108	1	2011	11.3864	1	2009	9.70697	1	2008	8.49454	0	0	0	0	0	0	0	0	0
ID0069	F	2008	2014		79	CASE	0	0	1	0	0	0	1	0	0	1	0	0	0	1	1	0	0		5.74909	0		5.74909	1	2010	2.0943	0		5.74909	1	2010	2.49704	1	2010	2.49704	0	0	0	0	0	0	0	0	0
ID0070	M	2007	2014		63	CASE	0	0	1	0	0	0	1	0	1	1	0	0	0	0	0	0	0		6.89315	0		6.89315	0		6.89315	0		6.89315	1	2007	0.50137	1	2007	0.50137	0	0	0	0	0	0	0	0	0
ID0071	M	2006	2006		79	CASE	0	0	1	0	0	0	0	0	0	1	0	0	0	1	1	0	1	2007	0.59726	1	2010	4.31507	0		0.364384	0		0.364384	0		0.364384	1	2007	0.59726	1	30	9	0	0	0	0	0	0
ID0072	F	2000	2014		67	CASE	0	0	0	0	0	0	0	0	0	1	0	0	0	0	0	0	0		13.869	1	2007	7.16762	1	2001	1.33749	0		13.869	0		13.869	1	2007	7.16762	0	0	0	0	0	0	0	0	0
ID0073	M	2006	2006		79	CTRL	0	0	0	0	0	0	1	0	0	1	0	0	0	1	1	0	0		0.172603	0		0.172603	1	2006	0.260274	0		0.172603	0		0.172603	0		0.172603	0	0	0	0	0	0	0	0	0
ID0074	F	2010	2011		70	CTRL	0	0	1	0	0	0	1	0	0	1	0	0	0	1	1	0	0		0.287671	0		0.287671	0		0.287671	0		0.287671	0		0.287671	0		0.287671	0	0	0	0	0	0	0	0	0
ID0075	F	2002	2003		61	CTRL	0	0	0	0	0	1	1	1	0	1	0	0	0	0	0	0	0		0.635616	1	2006	3.83836	0		0.635616	1	2002	0.0739726	0		0.635616	1	2002	0.0739726	0	0	0	0	0	0	0	0	0
ID0076	M	2003	2004		30	CTRL	0	0	0	0	0	0	0	0	0	1	0	0	0	1	0	0	0		0.731335	0		0.731335	0		0.731335	0		0.731335	0		0.731335	0		0.731335	0	0	0	0	0	0	0	0	0
ID0077	M	2001	2001		39	CTRL	0	0	0	0	0	0	0	1	0	1	0	0	0	0	0	0	0		0.172603	1	2011	10.6055	0		0.172603	0		0.172603	0		0.172603	1	2011	10.6055	0	0	0	0	0	0	0	0	0
ID0078	F	2013	2014		43	CTRL	0	0	1	0	1	0	0	0	0	1	0	0	0	0	0	0	0		0.358904	0		0.358904	1	2013	0.00821918	0		0.358904	0		0.358904	0		0.358904	0	0	0	0	0	0	0	0	0
ID0079	M	2011	2014		53	CTRL	0	0	1	0	0	1	1	0	0	1	0	0	0	0	1	0	0		2.31507	0		2.31507	1	2011	0.0109589	0		2.31507	0		2.31507	0		2.31507	0	0	0	0	0	0	0	0	0
ID0080	M	2013	2014		79	CASE	0	0	1	0	1	0	0	0	0	0	0	1	0	0	0	1	0		0.690411	0		0.690411	0		0.690411	0		0.690411	0		0.690411	0		0.690411	0	0	0	0	0	0	0	0	0
ID0081	F	2005	2006		35	CASE	0	0	0	0	0	0	0	0	0	1	0	0	0	0	0	0	0		1.35068	0		1.35068	0		1.35068	1	2005	0.561644	0		1.35068	1	2005	0.561644	1	27	6.75	0	0	0	0	0	0
ID0082	M	2013	2014		55	CTRL	0	0	1	0	0	0	1	0	0	1	0	0	0	0	1	0	0		0.868493	0		0.868493	0		0.868493	0		0.868493	0		0.868493	0		0.868493	0	0	0	0	0	0	0	0	0
ID0083	M	2010	2011		50	CASE	0	0	1	0	1	0	0	0	1	1	0	0	0	1	0	0	0		1.47945	0		1.47945	1	2010	0.0794521	0		1.47945	1	2010	0.0986301	1	2010	0.0986301	1	7	7	0	0	0	0	0	0
ID0084	F	2011	2013		93	CASE	0	0	1	0	1	1	0	0	0	1	0	0	0	0	0	0	0		2.33699	1	2011	0.0383562	1	2011	0.0191781	0		2.33699	0		2.33699	1	2011	0.0383562	0	0	0	0	0	0	0	0	0
ID0085	M	2009	2011		79	CASE	0	0	1	0	0	1	1	0	0	1	0	0	0	0	0	0	0		1.71507	0		1.71507	0		1.71507	0		1.71507	0		1.71507	0		1.71507	0	0	0	0	0	0	0	0	0
ID0086	F	2008	2013		66	CASE	0	0	0	0	0	0	0	0	0	1	0	0	0	0	1	0	0		5.06006	0		5.06006	0		5.06006	0		5.06006	0		5.06006	0		5.06006	0	0	0	0	0	0	0	0	0
ID0087	M	2009	2014		47	CASE	0	0	1	0	0	0	0	0	0	1	0	0	0	0	1	0	0		4.27671	0		4.27671	1	2010	1.09041	0		4.27671	0		4.27671	0		4.27671	0	0	0	0	0	0	0	0	0
ID0088	M	2006	2006		70	CTRL	0	0	1	1	1	0	1	0	0	1	0	0	0	1	1	0	0		0.482192	0		0.482192	1	2006	0.726027	0		0.482192	0		0.482192	0		0.482192	0	0	0	0	0	0	0	0	0
ID0089	M	2000	2014		40	CTRL	0	0	0	0	0	0	0	0	0	1	0	0	0	1	0	0	0		14.1425	1	2009	9.66035	1	2011	11.8138	0		14.1425	1	2008	8.89891	1	2008	8.89891	0	0	0	0	0	0	0	0	0
ID0090	F	2002	2014		64	CASE	0	0	0	0	0	1	0	0	0	1	0	0	0	1	1	0	0		11.5863	0		11.5863	1	2004	1.36712	1	2009	6.90685	0		11.5863	1	2009	6.90685	0	0	0	0	0	0	0	0	0
ID0091	M	2007	2008		57	CTRL	0	0	0	0	0	1	0	0	0	1	0	0	0	0	0	0	0		0.959907	1	2007	0.106849	1	2007	0.0246575	0		0.959907	0		0.959907	1	2007	0.106849	0	0	0	0	0	0	0	0	0
ID0092	M	2011	2011		70	CTRL	0	0	1	0	0	0	0	0	0	1	0	0	0	1	0	0	0		0.172603	0		0.172603	0		0.172603	0		0.172603	0		0.172603	0		0.172603	0	0	0	0	0	0	0	0	0
ID0093	M	2010	2014		70	CASE	0	0	1	0	0	0	0	0	0	1	0	0	0	1	0	0	0		3.77808	1	2013	2.96164	1	2013	2.92877	1	2013	2.96164	0		3.77808	1	2013	2.96164	1	35	4.9	0	0	0	0	0	0
ID0094	M	2009	2010		77	CASE	0	0	0	0	0	0	0	1	0	1	0	0	0	0	1	0	0		0.230137	0		0.230137	0		0.230137	0		0.230137	0		0.230137	0		0.230137	0	0	0	0	0	0	0	0	0
ID0095	F	2000	2014		39	CASE	0	0	0	0	0	0	0	0	0	1	0	0	0	0	0	0	0		14.1755	0		14.1755	0		14.1755	1	2004	4.7459	0		14.1755	1	2004	4.7459	0	0	0	0	0	0	0	0	0
ID0096	F	2008	2008		48	CTRL	0	0	0	0	0	0	1	0	0	1	0	0	0	1	1	0	0		0.248634	0		0.248634	1	2008	0.0136612	0		0.248634	0		0.248634	0		0.248634	0	0	0	0	0	0	0	0	0
ID0097	F	2000	2014		49	CASE	0	0	0	0	0	0	0	0	0	1	0	0	0	0	0	0	0		14.1179	0		14.1179	0		14.1179	1	2011	11.7233	1	2007	7.96443	1	2007	7.96443	0	0	0	0	0	0	0	0	0
ID0098	F	2008	2011		73	CASE	0	0	0	1	1	1	1	0	0	1	0	0	0	1	1	0	0		2.85252	1	2009	1.38129	1	2008	0.300546	0		2.85252	0		2.85252	1	2009	1.38129	0	0	0	1	14	7	0	0	0
ID0099	M	2003	2005		43	CTRL	0	0	0	0	0	0	1	0	0	1	0	0	0	0	0	0	0		2.13151	0		2.13151	0		2.13151	0		2.13151	0		2.13151	0		2.13151	0	0	0	0	0	0	0	0	0
ID0100	F	2010	2014		66	CTRL	0	0	1	0	1	0	1	0	0	1	0	0	0	1	1	0	0		3.3726	0		3.3726	1	2012	1.90491	0		3.3726	0		3.3726	0		3.3726	0	0	0	0	0	0	0	0	0
ID0101	M	2006	2006		46	CTRL	0	0	0	0	0	0	0	0	0	1	0	0	0	0	0	0	0		0.383562	0		0.383562	0		0.383562	0		0.383562	0		0.383562	0		0.383562	0	0	0	0	0	0	0	0	0
ID0102	M	2000	2014		52	CASE	0	0	0	0	0	0	1	0	0	1	0	0	0	1	1	0	0		13.4841	1	2002	1.58272	1	2013	12.4649	0		13.4841	1	2002	1.32793	1	2002	1.32793	1	34	8.75	0	0	0	0	0	0
ID0103	M	2007	2014		74	CASE	0	0	1	0	0	0	0	0	0	1	0	0	0	1	0	0	0		6.26301	1	2011	3.58904	0		6.26301	1	2010	2.38356	1	2008	0.749263	1	2008	0.749263	1	15	3.75	0	0	0	0	0	0
ID0104	F	2005	2006		45	CTRL	0	0	1	0	0	1	0	0	0	1	0	0	0	1	0	0	0		1.01644	0		1.01644	1	2005	0.172603	0		1.01644	0		1.01644	0		1.01644	0	0	0	0	0	0	0	0	0
ID0105	F	2010	2010		32	CTRL	0	0	0	0	0	0	0	0	0	1	0	0	0	0	0	0	0		0.249315	0		0.249315	0		0.249315	0		0.249315	0		0.249315	0		0.249315	0	0	0	0	0	0	0	0	0
ID0106	M	2000	2014		65	CASE	0	0	0	0	0	1	0	0	0	1	0	0	0	0	0	0	0		14.044	0		14.044	1	2000	0.057377	0		14.044	0		14.044	0		14.044	0	0	0	0	0	0	0	0	0
ID0107	M	2000	2014		56	CASE	0	0	0	0	0	1	1	0	0	1	0	0	0	0	0	0	0		14.0275	1	2000	0.934426	1	2000	0.0300546	0		14.0275	0		14.0275	1	2000	0.934426	1	196	10.6	0	0	0	0	0	0
ID0108	M	2010	2011		69	CTRL	0	0	1	0	1	1	0	0	0	1	0	0	0	1	0	0	0		0.728767	0		0.728767	1	2010	0.0219178	0		0.728767	0		0.728767	0		0.728767	0	0	0	0	0	0	0	0	0
ID0109	M	2013	2014		74	CTRL	0	0	0	0	0	1	0	0	0	1	0	0	0	0	0	0	0		0.369863	0		0.369863	1	2013	0.0246575	0		0.369863	0		0.369863	0		0.369863	0	0	0	0	0	0	0	0	0
ID0110	M	2004	2014		56	CASE	0	0	1	0	0	1	0	0	0	1	0	0	0	1	0	0	0		9.3526	1	2005	0.76904	1	2005	0.908766	0		9.3526	0		9.3526	1	2005	0.76904	0	0	0	0	0	0	0	0	0
ID0111	M	2006	2013		49	CASE	0	0	1	0	1	0	1	0	0	1	0	0	0	1	1	0	0		6.86301	1	2008	1.80237	1	2011	5.1726	1	2011	5.60274	0		6.86301	1	2008	1.80237	1	28	4.66667	1	28	0	0	0	0
ID0112	M	2005	2014		59	CASE	0	0	1	0	0	1	0	0	0	1	0	0	0	1	0	0	0		8.05205	0		8.05205	1	2005	0.00547945	1	2009	3.44932	0		8.05205	1	2009	3.44932	0	0	0	0	0	0	0	0	0
ID0113	M	2004	2005		71	CASE	0	0	1	0	1	1	1	0	0	1	0	0	0	1	1	0	0		1.35495	0		1.35495	1	2004	0.0382514	0		1.35495	0		1.35495	0		1.35495	0	0	0	0	0	0	0	0	0
ID0114	F	2005	2014		53	CASE	0	0	0	0	0	0	0	0	0	1	0	0	0	0	0	0	0		8.86301	1	2005	0.0109589	0		8.86301	1	2006	1.21918	1	2011	6.01644	1	2005	0.0109589	0	0	0	0	0	0	0	0	0
ID0115	M	2000	2010		64	CTRL	0	0	0	0	0	0	0	0	0	1	0	0	0	0	1	0	1	2000	0.718579	1	2009	9.16173	1	2000	0.00273224	0		10.5261	0		10.5261	1	2000	0.718579	0	0	0	0	0	0	0	0	0
ID0116	F	2009	2014		81	CTRL	0	0	1	0	0	1	0	0	0	1	0	0	0	0	0	0	0		4.43288	0		4.43288	1	2009	0.00547945	0		4.43288	0		4.43288	0		4.43288	0	0	0	0	0	0	0	0	0
ID0117	F	2004	2013		50	CASE	0	0	0	0	0	0	0	0	0	1	0	0	0	0	0	0	0		9.33604	1	2010	5.43193	0		9.33604	0		9.33604	1	2009	4.99083	1	2009	4.99083	1	6	6	0	0	0	1	6	6
ID0118	F	2012	2012		30	CTRL	0	0	0	0	0	0	1	0	0	1	0	0	0	0	0	0	0		0.210383	0		0.210383	0		0.210383	0		0.210383	0		0.210383	0		0.210383	0	0	0	0	0	0	0	0	0
ID0119	F	2011	2012		72	CTRL	0	0	1	0	0	1	0	0	0	1	0	0	0	1	1	0	0		0.287222	0		0.287222	1	2011	0.0219178	0		0.287222	1	2012	0.415637	1	2012	0.415637	0	0	0	0	0	0	0	0	0
ID0120	M	2013	2014		59	CTRL	0	0	0	0	0	1	0	0	0	1	0	0	0	1	1	0	0		1.09315	0		1.09315	1	2013	0.0575342	0		1.09315	0		1.09315	0		1.09315	0	0	0	0	0	0	0	0	0
ID0121	M	2001	2002		70	CASE	0	0	1	0	0	0	1	0	1	1	0	0	0	1	1	0	0		0.506849	0		0.506849	1	2003	1.6411	1	2009	7.54795	0		0.506849	1	2009	7.54795	0	0	0	0	0	0	0	0	0
ID0122	F	2009	2014		71	CASE	0	0	0	0	0	1	0	0	0	1	0	0	0	0	0	0	0		4.3863	0		4.3863	1	2009	0.0383562	0		4.3863	0		4.3863	0		4.3863	0	0	0	0	0	0	0	0	0
ID0123	M	2012	2014		82	CTRL	0	0	1	0	0	0	1	0	0	1	0	0	0	0	0	0	0		1.7625	0		1.7625	1	2012	0.00546448	0		1.7625	0		1.7625	0		1.7625	0	0	0	0	0	0	0	0	0
ID0124	F	2006	2010		79	CASE	0	0	1	0	0	0	1	0	0	1	0	0	0	0	0	0	0		4.04658	0		4.04658	0		4.04658	0		4.04658	0		4.04658	0		4.04658	1	6	2.4	0	0	0	1	0	0
ID0125	M	2008	2009		75	CTRL	0	0	1	0	0	1	1	0	0	1	0	0	0	0	0	0	0		0.383225	1	2010	1.76953	0		0.383225	0		0.383225	0		0.383225	1	2010	1.76953	0	0	0	0	0	0	0	0	0
ID0126	M	2001	2014		43	CTRL	0	0	1	0	0	0	0	1	0	1	0	0	0	0	0	0	0		12.3781	0		12.3781	0		12.3781	0		12.3781	0		12.3781	0		12.3781	0	0	0	0	0	0	0	0	0
ID0127	M	2008	2013		70	CTRL	0	0	0	0	0	0	1	1	0	1	0	0	0	1	1	0	0		5.08187	1	2009	1.10927	0		5.08187	1	2009	0.514747	1	2009	0.487349	1	2009	0.487349	0	0	0	0	0	0	0	0	0
ID0128	M	2012	2014		72	CASE	0	0	1	0	1	0	1	1	0	1	0	0	0	1	0	0	0		1.59041	0		1.59041	0		1.59041	0		1.59041	0		1.59041	0		1.59041	0	0	0	0	0	0	0	0	0
ID0129	F	2008	2014		56	CASE	0	0	1	0	1	0	1	0	0	1	0	0	0	1	1	0	0		5.18903	0		5.18903	1	2010	1.96164	0		5.18903	0		5.18903	0		5.18903	1	6	6	0	0	0	0	0	0
ID0130	M	2007	2009		57	CTRL	0	0	0	0	0	0	1	0	0	1	0	0	0	1	1	0	0		1.33973	0		1.33973	0		1.33973	0		1.33973	0		1.33973	0		1.33973	0	0	0	0	0	0	0	0	0
ID0131	M	2009	2012		76	CASE	0	0	0	0	0	0	1	0	0	1	0	0	0	0	1	0	1	2012	2.26283	0		2.96774	1	2011	2.14521	0		2.96774	0		2.96774	1	2012	2.26283	0	0	0	0	0	0	0	0	0
ID0132	F	2010	2014		41	CASE	0	0	0	0	0	0	0	0	0	1	0	0	0	0	0	0	0		3.2274	0		3.2274	1	2011	0.0547945	1	2012	1.47281	0		3.2274	1	2012	1.47281	0	0	0	0	0	0	0	0	0
ID0133	F	2001	2009		71	CASE	0	0	1	0	0	0	1	0	0	1	0	0	0	0	0	0	0		7.76438	0		7.76438	1	2008	6.30611	0		7.76438	0		7.76438	0		7.76438	0	0	0	0	0	0	0	0	0
ID0134	M	2000	2008		67	CASE	0	0	1	0	0	0	1	0	1	1	0	0	0	1	1	0	0		7.1694	0		7.1694	0		7.1694	1	2001	0.547915	0		7.1694	1	2001	0.547915	1	117	7.26667	0	0	0	1	21	7.66667
ID0135	M	2004	2005		66	CTRL	0	0	1	1	0	1	1	0	0	1	0	0	0	0	0	0	0		0.33111	1	2008	3.52459	1	2008	4.01366	1	2004	0.0874317	1	2009	4.75303	1	2004	0.0874317	0	0	0	0	0	0	0	0	0
ID0136	M	2007	2013		74	CASE	0	0	0	0	0	1	0	1	0	1	0	0	0	0	0	0	0		5.09589	0		5.09589	0		5.09589	0		5.09589	0		5.09589	0		5.09589	0	0	0	0	0	0	0	0	0
ID0137	M	2004	2012		50	CASE	0	0	0	0	0	0	0	0	0	1	0	0	0	1	1	0	0		8.5847	1	2013	8.99766	0		8.5847	0		8.5847	0		8.5847	1	2013	8.99766	0	0	0	0	0	0	0	0	0
ID0138	F	2011	2012		59	CTRL	0	0	0	0	0	1	0	0	0	1	0	0	0	0	0	0	0		0.420952	0		0.420952	0		0.420952	0		0.420952	0		0.420952	0		0.420952	0	0	0	0	0	0	0	0	0
ID0139	M	2012	2014		60	CTRL	0	0	1	0	0	1	0	1	0	1	0	0	0	1	0	0	0		1.98112	0		1.98112	1	2012	0.0655738	1	2013	0.909888	0		1.98112	1	2013	0.909888	0	0	0	0	0	0	0	0	0
ID0140	M	2010	2014		25	CASE	0	0	0	0	0	0	0	0	0	1	0	0	0	0	0	0	0		3.32877	0		3.32877	0		3.32877	0		3.32877	0		3.32877	0		3.32877	0	0	0	0	0	0	0	0	0
ID0141	M	2000	2001		59	CASE	0	0	1	0	0	1	0	0	0	1	0	0	0	1	0	0	1	2002	2.05038	0		1.54353	1	2000	0.010929	0		1.54353	0		1.54353	1	2002	2.05038	1	24	6.6	0	0	0	0	0	0
ID0142	F	2000	2014		55	CASE	0	0	0	0	0	0	0	0	0	1	0	0	0	0	1	0	1	2000	0.0191257	0		14.1481	1	2000	0.784153	1	2012	12.3115	1	2013	13.6248	1	2000	0.0191257	1	7	7	0	0	0	1	15	5.625
ID0143	M	2011	2014		83	CASE	0	0	0	0	0	1	0	0	0	1	0	0	0	1	1	0	0		2.50685	0		2.50685	1	2011	0.0136986	0		2.50685	1	2013	1.62192	1	2013	1.62192	1	7	10.5	0	0	0	0	0	0
ID0144	F	2007	2007		81	CASE	0	0	1	0	1	0	1	0	0	1	0	0	0	0	0	0	0		0.391781	0		0.391781	1	2012	4.71164	0		0.391781	0		0.391781	0		0.391781	1	3	9	0	0	0	0	0	0
ID0145	M	2012	2012		86	CTRL	0	0	1	0	0	0	1	1	0	1	0	0	0	0	0	0	0		0.229508	0		0.229508	0		0.229508	0		0.229508	0		0.229508	0		0.229508	0	0	0	0	0	0	0	0	0
ID0146	M	2009	2010		62	CASE	0	0	0	0	0	0	1	0	0	1	0	0	0	0	0	0	0		0.791781	0		0.791781	0		0.791781	0		0.791781	0		0.791781	0		0.791781	1	35	14	0	0	0	0	0	0
ID0147	F	2013	2014		72	CASE	0	0	0	0	0	0	1	0	0	1	0	0	0	1	0	0	0		1.07945	0		1.07945	1	2013	0.0575342	0		1.07945	0		1.07945	0		1.07945	0	0	0	0	0	0	0	0	0
ID0148	M	2007	2009		49	CASE	0	0	0	0	0	1	0	0	0	1	0	0	0	0	0	0	0		1.85753	0		1.85753	1	2007	0.0767123	0		1.85753	0		1.85753	0		1.85753	0	0	0	0	0	0	0	0	0
ID0149	M	2002	2002		71	CTRL	0	0	1	0	0	1	0	1	0	1	0	0	0	0	1	0	0		0.191781	0		0.191781	1	2002	0.0191781	1	2005	3.69863	0		0.191781	1	2005	3.69863	0	0	0	0	0	0	0	0	0
ID0150	F	2007	2009		64	CASE	0	0	1	0	0	1	0	0	0	1	0	0	0	1	1	0	0		1.36712	0		1.36712	1	2008	0.0438281	1	2009	1.32055	0		1.36712	1	2009	1.32055	0	0	0	0	0	0	0	0	0
ID0151	M	2000	2009		70	CASE	0	0	1	0	0	0	0	0	0	1	0	0	0	0	1	0	1	2009	9.17844	0		9.28529	1	2002	2.79762	0		9.28529	0		9.28529	1	2009	9.17844	1	43	6.57143	1	6	6	1	6	3
ID0152	M	2006	2007		58	CTRL	0	0	1	0	0	1	0	0	0	1	0	0	0	0	0	0	0		0.493151	0		0.493151	1	2006	0.257534	0		0.493151	1	2006	0.394521	1	2006	0.394521	0	0	0	0	0	0	0	0	0
ID0153	F	2004	2007		49	CASE	0	0	1	0	1	1	0	0	0	1	0	0	0	0	0	0	0		2.77181	0		2.77181	1	2004	0.0382514	1	2005	0.371809	0		2.77181	1	2005	0.371809	0	0	0	0	0	0	0	0	0
ID0154	F	2003	2004		65	CTRL	0	0	1	0	1	0	0	1	0	1	0	0	0	1	1	0	0		0.651553	1	2006	3.21096	0		0.651553	0		0.651553	0		0.651553	1	2006	3.21096	0	0	0	0	0	0	0	0	0
ID0155	F	2012	2014		77	CTRL	0	0	1	0	0	0	1	0	0	1	0	0	0	0	0	0	0		1.96205	0		1.96205	0		1.96205	0		1.96205	0		1.96205	0		1.96205	0	0	0	0	0	0	0	0	0
ID0156	F	2012	2012		53	CTRL	0	0	0	0	0	1	0	0	0	1	0	0	0	1	1	0	0		0.224044	1	2013	1.20091	1	2012	0.00819672	1	2012	0.00273224	0		0.224044	1	2012	0.00273224	0	0	0	0	0	0	0	0	0
ID0157	F	2001	2002		65	CASE	0	0	0	0	1	1	1	0	1	1	0	0	0	1	1	0	0		0.556164	1	2009	7.32329	1	2001	0.0383562	1	2013	11.674	1	2001	0.169863	1	2001	0.169863	0	0	0	0	0	0	0	0	0
ID0158	F	2003	2004		68	CTRL	0	0	1	0	0	1	1	0	0	1	0	0	0	0	0	0	0		0.191459	1	2005	1.99178	1	2003	0.0191781	0		0.191459	0		0.191459	1	2005	1.99178	0	0	0	0	0	0	0	0	0
ID0159	M	2009	2013		75	CASE	0	0	0	0	0	0	1	0	0	1	0	0	0	1	1	0	0		4.22192	0		4.22192	0		4.22192	1	2010	1.66575	0		4.22192	1	2010	1.66575	1	35	7	0	0	0	0	0	0
ID0160	F	2001	2002		69	CTRL	0	0	0	0	0	0	0	0	0	1	0	0	0	0	0	0	0		0.230137	1	2005	3.24932	0		0.230137	1	2011	10.1479	1	2012	10.831	1	2005	3.24932	0	0	0	0	0	0	0	0	0
ID0161	M	2005	2014		76	CASE	0	0	0	0	0	0	1	0	0	1	0	0	0	1	0	0	0		8.90411	0		8.90411	1	2013	8.21644	1	2005	0.479452	0		8.90411	1	2005	0.479452	1	9	3	0	0	0	0	0	0
ID0162	M	2000	2006		74	CASE	0	0	0	0	0	1	0	0	0	1	0	0	0	1	0	0	0		6.5262	1	2007	7.20291	1	2000	0.0765027	0		6.5262	0		6.5262	1	2007	7.20291	0	0	0	0	0	0	0	0	0
ID0163	F	2004	2012		70	CTRL	0	0	1	0	0	1	1	0	0	1	0	0	0	1	1	0	0		8.61475	1	2004	0.47541	1	2004	0.0273224	1	2004	0.23224	0		8.61475	1	2004	0.23224	0	0	0	0	0	0	0	0	0
ID0164	M	2007	2008		57	CTRL	0	0	1	0	1	0	1	0	0	1	0	0	0	1	1	0	0		0.175006	0		0.175006	0		0.175006	0		0.175006	0		0.175006	0		0.175006	0	0	0	0	0	0	0	0	0
ID0165	M	2008	2014		56	CTRL	0	0	0	0	0	0	0	1	0	1	0	0	0	0	0	0	0		5.86929	0		5.86929	0		5.86929	0		5.86929	0		5.86929	0		5.86929	0	0	0	0	0	0	0	0	0
ID0166	M	2010	2012		46	CASE	0	0	1	0	1	0	0	0	0	1	0	0	0	0	0	0	0		1.73797	0		1.73797	1	2011	1.06301	0		1.73797	0		1.73797	0		1.73797	0	0	0	0	0	0	0	0	0
ID0167	M	2007	2014		73	CASE	0	0	0	0	1	1	1	0	0	1	0	0	0	1	0	0	0		6.97808	0		6.97808	1	2007	0.0383562	0		6.97808	0		6.97808	0		6.97808	1	3	3	0	0	0	0	0	0
ID0168	M	2004	2014		32	CASE	0	0	0	0	0	0	0	0	0	1	0	0	0	0	0	0	0		9.71589	0		9.71589	0		9.71589	1	2007	3.05014	0		9.71589	1	2007	3.05014	1	6	9	0	0	0	0	0	0
ID0169	M	2011	2014		52	CTRL	0	0	0	0	0	1	0	1	0	1	0	0	0	1	0	0	0		3.00822	1	2013	2.71781	1	2011	0.00821918	0		3.00822	0		3.00822	1	2013	2.71781	0	0	0	0	0	0	0	0	0
ID0170	M	2011	2012		68	CTRL	0	0	0	0	0	0	1	0	0	1	0	0	0	1	0	0	0		0.839494	0		0.839494	0		0.839494	0		0.839494	0		0.839494	0		0.839494	0	0	0	0	0	0	0	0	0
ID0171	F	2004	2005		50	CTRL	0	0	0	0	0	1	0	0	0	1	0	0	0	1	0	0	0		0.172213	1	2012	7.44262	0		0.172213	1	2008	3.60109	0		0.172213	1	2008	3.60109	0	0	0	0	0	0	0	0	0
ID0172	F	2012	2012		79	CTRL	0	0	1	0	0	1	1	0	0	1	0	0	0	1	0	0	0		0.229508	0		0.229508	1	2012	0.0136612	0		0.229508	0		0.229508	0		0.229508	0	0	0	0	0	0	0	0	0
ID0173	M	2003	2012		73	CTRL	0	0	0	0	0	0	0	0	0	1	0	0	0	1	1	0	0		8.92913	1	2008	4.50564	0		8.92913	1	2006	2.86575	1	2010	6.70411	1	2006	2.86575	0	0	0	0	0	0	0	0	0
ID0174	M	2001	2012		66	CASE	0	0	1	0	0	0	1	1	0	1	0	0	0	1	0	0	0		11.3902	0		11.3902	0		11.3902	0		11.3902	1	2002	1.09589	1	2002	1.09589	0	0	0	0	0	0	0	0	0
ID0175	F	2008	2012		46	CASE	0	0	0	0	0	0	0	0	0	1	0	0	0	0	0	0	0		3.29235	1	2011	2.92815	0		3.29235	1	2009	1.00486	1	2010	1.56102	1	2009	1.00486	0	0	0	1	84	6.64286	0	0	0
ID0176	F	2012	2012		34	CTRL	0	0	0	0	0	1	0	0	0	1	0	0	0	0	0	0	0		0.234973	0		0.234973	0		0.234973	1	2012	0.355191	0		0.234973	1	2012	0.355191	0	0	0	0	0	0	0	0	0
ID0177	F	2010	2011		64	CASE	0	0	0	0	0	0	1	0	0	1	0	0	0	0	1	0	0		0.421918	0		0.421918	0		0.421918	0		0.421918	0		0.421918	0		0.421918	0	0	0	0	0	0	0	0	0
ID0178	M	2008	2008		62	CTRL	0	0	0	0	1	0	1	0	0	1	0	0	0	1	0	0	0		0.229508	0		0.229508	0		0.229508	0		0.229508	0		0.229508	0		0.229508	0	0	0	0	0	0	0	0	0
ID0179	F	2003	2014		52	CASE	0	0	0	0	0	0	0	0	0	1	0	0	0	1	1	0	0		10.2877	0		10.2877	0		10.2877	1	2007	3.62192	0		10.2877	1	2007	3.62192	0	0	0	0	0	0	0	0	0
ID0180	F	2003	2003		70	CTRL	0	0	0	0	0	1	1	0	0	1	0	0	0	0	1	0	0		0.287671	0		0.287671	1	2003	0.0575342	0		0.287671	0		0.287671	0		0.287671	0	0	0	0	0	0	0	0	0
ID0181	F	2011	2014		60	CTRL	0	0	1	0	0	0	0	0	0	1	0	0	0	0	0	0	0		2.70137	1	2012	0.894783	0		2.70137	0		2.70137	0		2.70137	1	2012	0.894783	0	0	0	0	0	0	0	0	0
ID0182	M	2002	2014		69	CASE	0	0	0	0	1	0	1	1	0	1	0	0	0	0	1	0	0		11.8247	0		11.8247	0		11.8247	1	2008	6.55953	0		11.8247	1	2008	6.55953	0	0	0	0	0	0	0	0	0
ID0183	F	2008	2010		83	CASE	0	0	1	0	1	0	1	0	0	1	0	0	0	0	0	0	0		1.4135	1	2011	3.03268	0		1.4135	1	2009	0.180627	1	2009	0.205285	1	2009	0.180627	1	7	3.5	0	0	0	0	0	0
ID0184	M	2004	2004		90	CASE	0	0	0	0	0	0	0	0	0	1	0	0	0	0	0	0	0		0.306011	0		0.306011	0		0.306011	1	2004	0.215847	0		0.306011	1	2004	0.215847	0	0	0	0	0	0	0	0	0
ID0185	M	2005	2005		80	CTRL	0	0	1	0	0	1	1	0	1	1	0	0	0	1	0	0	0		0.786301	0		0.786301	1	2009	4.49589	0		0.786301	0		0.786301	0		0.786301	0	0	0	0	0	0	0	0	0
ID0186	M	2002	2002		74	CTRL	0	0	0	0	1	1	1	0	0	1	0	0	0	1	0	0	0		0.210959	0		0.210959	1	2002	0.0191781	0		0.210959	0		0.210959	0		0.210959	0	0	0	0	0	0	0	0	0
ID0187	F	2009	2014		84	CASE	0	0	0	0	0	0	1	0	0	1	0	0	0	1	0	0	0		4.75616	0		4.75616	1	2013	3.98904	0		4.75616	0		4.75616	0		4.75616	0	0	0	1	14	8.4	0	0	0
ID0188	M	2002	2012		25	CASE	0	0	0	0	0	1	0	0	0	1	0	0	0	0	1	0	1	2012	9.68588	0		9.86075	0		9.86075	0		9.86075	1	2005	2.56164	1	2005	2.56164	0	0	0	0	0	0	0	0	0
ID0189	M	2001	2002		50	CTRL	0	0	0	0	0	0	0	0	0	1	0	0	0	1	0	0	0		0.230137	0		0.230137	0		0.230137	0		0.230137	1	2012	10.8609	1	2012	10.8609	0	0	0	0	0	0	0	0	0
ID0190	F	2004	2008		76	CASE	0	0	0	0	0	1	0	0	0	1	0	0	0	1	1	0	0		4.46175	1	2007	2.92651	1	2004	0.0382514	0		4.46175	0		4.46175	1	2007	2.92651	0	0	0	0	0	0	0	0	0
ID0191	F	2000	2014		49	CASE	0	0	0	0	0	0	0	0	0	1	0	0	0	0	0	0	0		14.1836	0		14.1836	0		14.1836	1	2000	0.934426	1	2001	1.6795	1	2000	0.934426	0	0	0	0	0	0	0	0	0
ID0192	M	2004	2005		71	CTRL	0	0	0	0	1	0	0	1	0	1	0	0	0	1	0	0	1	2010	5.21883	0		0.196916	0		0.196916	0		0.196916	0		0.196916	1	2010	5.21883	0	0	0	0	0	0	0	0	0
ID0193	M	2001	2014		72	CTRL	0	0	0	0	0	0	0	0	0	1	0	0	0	1	0	0	0		12.863	0		12.863	0		12.863	0		12.863	0		12.863	0		12.863	0	0	0	0	0	0	0	0	0
ID0194	F	2005	2006		68	CTRL	0	0	0	0	0	0	0	1	0	1	0	0	0	0	0	0	0		0.30411	1	2006	0.145205	1	2011	5.10411	0		0.30411	0		0.30411	1	2006	0.145205	0	0	0	1	6	0	0	0	0
ID0195	M	2003	2007		72	CTRL	0	0	0	0	0	0	1	0	0	1	0	0	0	1	1	0	0		3.82466	0		3.82466	0		3.82466	0		3.82466	0		3.82466	0		3.82466	0	0	0	0	0	0	0	0	0
ID0196	M	2011	2014		43	CASE	0	0	0	0	0	0	0	0	1	1	0	0	0	0	0	0	0		3.14247	0		3.14247	0		3.14247	0		3.14247	0		3.14247	0		3.14247	1	7	7	0	0	0	0	0	0
ID0197	M	2004	2012		68	CTRL	0	0	1	0	0	0	1	0	0	1	0	0	0	1	1	0	0		7.65301	0		7.65301	1	2011	6.50035	0		7.65301	0		7.65301	0		7.65301	0	0	0	0	0	0	0	0	0
ID0198	M	2002	2003		59	CTRL	0	0	0	0	0	0	1	0	0	1	0	0	0	1	1	0	0		0.243836	0		0.243836	0		0.243836	0		0.243836	1	2003	0.353425	1	2003	0.353425	0	0	0	0	0	0	0	0	0
ID0199	F	2013	2014		75	CTRL	0	0	1	0	0	1	1	0	0	1	0	0	0	0	1	0	0		0.263014	0		0.263014	1	2013	0.0191781	0		0.263014	0		0.263014	0		0.263014	0	0	0	0	0	0	0	0	0
ID0200	M	2000	2004		74	CTRL	0	0	0	0	0	0	0	0	0	1	0	0	0	0	1	0	0		4.12568	1	2005	5.82195	1	2000	0.560109	0		4.12568	0		4.12568	1	2005	5.82195	0	0	0	0	0	0	0	0	0
ID0201	F	2012	2012		49	CTRL	0	0	1	1	0	0	1	1	0	1	0	0	0	0	0	0	0		0.286885	1	2012	0.0300546	0		0.286885	0		0.286885	0		0.286885	1	2012	0.0300546	0	0	0	0	0	0	0	0	0
ID0202	F	2010	2013		92	CASE	0	0	0	0	0	1	1	0	0	1	0	0	0	0	0	0	0		2.51507	0		2.51507	1	2010	0.0356164	0		2.51507	0		2.51507	0		2.51507	1	7	7	0	0	0	0	0	0
ID0203	M	2004	2007		71	CTRL	0	0	0	0	0	0	0	0	0	1	0	0	0	1	0	0	0		3.22016	0		3.22016	0		3.22016	1	2005	1.00646	0		3.22016	1	2005	1.00646	0	0	0	0	0	0	0	0	0
ID0204	F	2000	2010		75	CASE	0	0	0	0	1	0	0	0	0	1	0	0	0	0	1	0	0		10.296	1	2002	2.72062	0		10.296	0		10.296	0		10.296	1	2002	2.72062	0	0	0	0	0	0	0	0	0
ID0205	F	2013	2014		84	CASE	0	0	1	0	0	0	1	0	0	0	0	1	0	0	0	1	0		0.536986	0		0.536986	0		0.536986	0		0.536986	1	2013	0.172603	1	2013	0.172603	0	0	0	0	0	0	0	0	0
ID0206	M	2003	2014		71	CASE	0	0	0	0	1	0	1	0	0	1	0	0	0	0	0	0	0		10.3096	0		10.3096	0		10.3096	1	2005	1.9589	0		10.3096	1	2005	1.9589	0	0	0	0	0	0	0	0	0
ID0207	M	2002	2005		57	CASE	0	0	1	0	1	1	0	0	0	1	0	0	0	1	1	0	0		3.26301	0		3.26301	1	2002	0.0575342	0		3.26301	1	2004	2.07597	1	2004	2.07597	1	54	7.1875	0	0	0	1	45	0
ID0208	M	2012	2013		74	CTRL	0	0	1	0	0	1	0	0	0	1	0	0	0	0	0	0	0		1.23958	0		1.23958	0		1.23958	0		1.23958	0		1.23958	0		1.23958	0	0	0	0	0	0	0	0	0
ID0209	F	2000	2014		33	CASE	0	0	0	0	0	0	0	0	0	1	0	0	0	1	0	0	0		14.0904	1	2008	8.3224	0		14.0904	1	2000	0.101093	0		14.0904	1	2000	0.101093	1	14	7	0	0	0	0	0	0
ID0210	M	2002	2002		65	CTRL	0	0	0	0	1	0	1	1	0	1	0	0	0	1	0	0	0		0.383562	0		0.383562	0		0.383562	0		0.383562	0		0.383562	0		0.383562	0	0	0	0	0	0	0	0	0
ID0211	F	2007	2007		70	CTRL	0	0	1	1	1	0	1	0	0	1	0	0	0	1	1	0	0		0.230137	0		0.230137	0		0.230137	0		0.230137	1	2007	0.0191781	1	2007	0.0191781	0	0	0	0	0	0	0	0	0
ID0212	M	2010	2014		54	CASE	0	0	1	1	1	1	1	1	0	1	0	0	0	1	1	0	0		3.7589	1	2010	0.169863	1	2010	0.0794521	0		3.7589	0		3.7589	1	2010	0.169863	0	0	0	0	0	0	0	0	0
ID0213	F	2000	2012		78	CASE	0	0	0	0	0	0	0	0	0	1	0	0	0	1	1	0	0		12.3907	1	2008	7.9071	1	2008	8.40164	1	2000	0.0601093	0		12.3907	1	2000	0.0601093	0	0	0	0	0	0	0	0	0
ID0214	M	2012	2013		78	CASE	0	0	0	0	0	0	0	0	0	0	0	1	0	0	0	1	0		0.736283	0		0.736283	0		0.736283	0		0.736283	0		0.736283	0		0.736283	0	0	0	0	0	0	1	14	7
ID0215	M	2000	2004		67	CASE	0	0	0	0	0	0	0	0	0	1	0	0	0	1	0	0	0		4.73224	1	2010	10.8302	1	2001	1.80824	1	2011	11.9096	1	2002	2.46852	1	2002	2.46852	0	0	0	0	0	0	0	0	0
ID0216	F	2005	2014		61	CASE	0	0	0	0	0	0	1	0	0	1	0	0	0	1	1	0	0		8.78356	1	2005	0.0657534	0		8.78356	1	2005	0.142466	0		8.78356	1	2005	0.0657534	0	0	0	0	0	0	0	0	0
ID0217	M	2007	2014		49	CTRL	0	0	1	0	1	0	0	0	0	1	0	0	0	0	0	0	0		7.14521	0		7.14521	0		7.14521	0		7.14521	1	2012	5.04354	1	2012	5.04354	0	0	0	0	0	0	0	0	0
ID0218	F	2011	2014		60	CASE	0	0	0	1	1	0	0	0	0	1	0	0	0	0	1	0	0		2.51507	0		2.51507	0		2.51507	0		2.51507	0		2.51507	0		2.51507	1	7	7	0	0	0	0	0	0
ID0219	M	2012	2014		67	CTRL	0	0	1	0	1	1	0	0	0	1	0	0	0	1	0	0	0		1.95108	1	2012	0.068306	1	2012	0.0245902	0		1.95108	0		1.95108	1	2012	0.068306	0	0	0	0	0	0	0	0	0
ID0220	M	2011	2011		81	CTRL	0	0	1	0	0	1	1	0	0	1	0	0	0	1	0	0	0		0.268493	0		0.268493	1	2011	0.0383562	0		0.268493	0		0.268493	0		0.268493	0	0	0	0	0	0	0	0	0
ID0221	M	2001	2002		48	CTRL	0	0	1	1	1	1	1	1	0	1	0	0	0	1	1	0	0		1.36164	0		1.36164	1	2010	9.16438	0		1.36164	1	2011	10.0548	1	2011	10.0548	0	0	0	0	0	0	0	0	0
ID0222	M	2009	2010		55	CTRL	0	0	1	0	1	1	0	0	0	1	0	0	0	0	0	0	0		0.317808	0		0.317808	1	2009	0.208219	0		0.317808	0		0.317808	0		0.317808	0	0	0	0	0	0	0	0	0
ID0223	M	2002	2014		36	CTRL	0	0	0	0	0	0	0	0	0	1	0	0	0	0	0	0	0		11.6219	1	2012	9.93566	0		11.6219	1	2010	7.67123	0		11.6219	1	2010	7.67123	0	0	0	0	0	0	0	0	0
ID0224	M	2004	2005		52	CASE	0	0	0	0	0	1	1	1	0	1	0	0	0	1	1	0	0		1.7239	1	2004	0.270492	1	2004	0.270492	0		1.7239	1	2005	1.41705	1	2004	0.270492	0	0	0	0	0	0	0	0	0
ID0225	F	2002	2005		67	CTRL	0	0	1	0	0	1	1	0	0	1	0	0	0	0	1	0	0		2.50411	0		2.50411	1	2002	0.0191781	0		2.50411	0		2.50411	0		2.50411	0	0	0	0	0	0	0	0	0
ID0226	M	2006	2011		85	CTRL	0	0	0	0	0	0	1	0	0	1	0	0	0	0	1	0	0		4.75068	1	2011	4.60822	0		4.75068	0		4.75068	0		4.75068	1	2011	4.60822	0	0	0	0	0	0	0	0	0
ID0227	F	2007	2007		42	CTRL	0	0	0	0	0	1	0	0	0	1	0	0	0	0	0	0	0		0.172603	0		0.172603	1	2007	0.0383562	0		0.172603	0		0.172603	0		0.172603	0	0	0	0	0	0	0	0	0
ID0228	M	2009	2010		64	CTRL	0	0	0	0	0	0	1	0	0	1	0	0	0	1	0	0	1	2009	0.29863	0		0.416438	1	2009	0.29863	0		0.416438	0		0.416438	1	2009	0.29863	0	0	0	0	0	0	0	0	0
ID0229	F	2007	2008		54	CTRL	0	0	0	0	0	1	0	0	0	1	0	0	0	0	0	0	0		0.325713	1	2012	4.86396	0		0.325713	1	2008	1.01424	0		0.325713	1	2008	1.01424	0	0	0	0	0	0	0	0	0
ID0230	M	2010	2011		58	CTRL	0	0	0	1	1	1	1	0	0	1	0	0	0	1	1	0	0		1.07397	1	2012	1.12875	1	2010	0.0520548	0		1.07397	0		1.07397	1	2012	1.12875	0	0	0	0	0	0	0	0	0
ID0231	M	2009	2013		49	CASE	0	0	0	0	0	0	0	0	0	1	0	0	0	1	1	0	0		4.79452	1	2011	2.74521	0		4.79452	1	2013	4.12877	0		4.79452	1	2011	2.74521	1	87	567.167	1	7	3	1	62	494.444
ID0232	M	2011	2014		33	CTRL	0	0	0	0	0	0	0	0	0	1	0	0	0	0	1	0	0		2.47397	0		2.47397	0		2.47397	0		2.47397	0		2.47397	0		2.47397	0	0	0	0	0	0	0	0	0
ID0233	M	2013	2013		85	CTRL	0	0	0	0	0	1	0	0	0	1	0	0	0	0	0	0	0		0.312329	0		0.312329	0		0.312329	0		0.312329	0		0.312329	0		0.312329	0	0	0	0	0	0	0	0	0
ID0234	F	2004	2013		47	CASE	0	0	0	0	1	0	1	0	0	1	0	0	0	1	0	0	0		9.89342	1	2008	4.27322	0		9.89342	1	2004	0.300546	1	2013	9.07698	1	2004	0.300546	0	0	0	0	0	0	0	0	0
ID0235	F	2011	2011		84	CTRL	0	0	1	0	1	1	0	0	0	1	0	0	0	1	0	0	0		0.230137	1	2012	0.942136	1	2011	0.0383562	0		0.230137	0		0.230137	1	2012	0.942136	0	0	0	0	0	0	0	0	0
ID0236	M	2006	2014		72	CASE	0	0	0	0	0	0	1	0	0	1	0	0	0	1	0	0	0		7.76164	0		7.76164	1	2012	6.50182	0		7.76164	0		7.76164	0		7.76164	0	0	0	0	0	0	0	0	0
ID0237	M	2013	2013		56	CTRL	0	0	1	0	0	1	1	0	0	1	0	0	0	0	0	0	0		0.306849	1	2013	0.0876712	1	2013	0.0493151	0		0.306849	0		0.306849	1	2013	0.0876712	0	0	0	0	0	0	0	0	0
ID0238	M	2009	2013		70	CASE	0	0	1	0	0	0	1	1	0	1	0	0	0	1	1	0	0		3.21918	0		3.21918	0		3.21918	1	2013	3.21918	0		3.21918	1	2013	3.21918	0	0	0	0	0	0	0	0	0
ID0239	F	2012	2013		74	CASE	0	0	1	1	1	1	1	0	0	1	0	0	0	0	0	0	0		0.921132	1	2012	0.592896	1	2012	0.0382514	0		0.921132	0		0.921132	1	2012	0.592896	0	0	0	0	0	0	0	0	0
ID0240	F	2008	2011		58	CASE	0	0	0	0	0	1	1	0	0	1	0	0	0	0	0	0	0		2.81036	1	2011	2.6268	0		2.81036	0		2.81036	1	2008	0.147541	1	2008	0.147541	0	0	0	0	0	0	0	0	0
ID0241	M	2009	2014		57	CTRL	0	0	1	0	1	0	1	0	1	1	0	0	0	1	1	0	0		4.56164	0		4.56164	0		4.56164	0		4.56164	0		4.56164	0		4.56164	0	0	0	0	0	0	0	0	0
ID0242	M	2001	2014		65	CASE	0	0	1	0	0	0	0	0	0	1	0	0	0	1	1	0	0		12.4521	1	2002	0.50137	1	2007	5.50411	0		12.4521	1	2002	0.684932	1	2002	0.50137	1	52	6.0625	0	0	0	0	0	0
ID0243	M	2000	2014		36	CASE	0	0	1	0	0	0	0	0	0	1	0	0	0	0	0	0	0		13.91	0		13.91	1	2001	1.70455	0		13.91	1	2011	11.6333	1	2011	11.6333	1	51	14.6	1	6	6	0	0	0
ID0244	M	2009	2014		77	CASE	0	0	1	0	0	1	0	0	0	1	0	0	0	0	0	0	1	2012	2.91684	1	2013	3.63014	0		4.73699	1	2012	2.98514	0		4.73699	1	2012	2.91684	0	0	0	0	0	0	0	0	0
ID0245	M	2011	2011		60	CTRL	0	0	1	0	0	0	0	1	0	1	0	0	0	0	0	0	0		0.306849	0		0.306849	0		0.306849	0		0.306849	1	2012	1.80829	1	2012	1.80829	0	0	0	0	0	0	0	0	0
ID0246	F	2012	2012		84	CTRL	0	0	1	0	1	0	0	0	0	1	0	0	0	0	0	0	0		0.625683	0		0.625683	1	2013	1.81945	0		0.625683	0		0.625683	0		0.625683	0	0	0	0	0	0	0	0	0
ID0247	M	2004	2014		51	CASE	0	0	1	0	1	0	1	0	0	1	0	0	0	0	0	0	0		9.6043	0		9.6043	1	2006	1.56047	0		9.6043	1	2006	1.76321	1	2006	1.76321	1	14	28	0	0	0	0	0	0
ID0248	F	2012	2012		59	CTRL	0	0	0	0	0	1	0	0	0	1	0	0	0	0	0	0	0		0.172131	0		0.172131	0		0.172131	1	2012	0.0327869	0		0.172131	1	2012	0.0327869	0	0	0	0	0	0	0	0	0
ID0249	F	2005	2008		81	CASE	0	0	0	0	0	1	1	0	0	1	0	0	0	1	0	0	0		3.16017	1	2008	3.417	1	2008	2.7558	0		3.16017	0		3.16017	1	2008	3.417	1	6	6	0	0	0	0	0	0
ID0250	M	2001	2009		72	CASE	0	0	1	0	1	0	1	1	0	1	0	0	0	1	0	0	0		8.05753	1	2008	7.64949	0		8.05753	0		8.05753	0		8.05753	1	2008	7.64949	0	0	0	0	0	0	0	0	0
ID0251	F	2006	2006		63	CTRL	0	0	1	0	0	0	1	0	0	1	0	0	0	0	0	0	0		0.268493	1	2009	3.30411	0		0.268493	1	2008	1.9556	0		0.268493	1	2008	1.9556	0	0	0	0	0	0	0	0	0
ID0252	F	2005	2014		72	CASE	0	0	0	0	0	0	1	1	0	1	0	0	0	1	1	0	0		8.37534	1	2006	1	0		8.37534	0		8.37534	0		8.37534	1	2006	1	0	0	0	0	0	0	0	0	0
ID0253	F	2000	2013		56	CASE	0	0	0	0	1	0	0	0	0	1	0	0	0	0	0	0	0		13.8767	1	2010	10.937	0		13.8767	0		13.8767	0		13.8767	1	2010	10.937	0	0	0	0	0	0	0	0	0
ID0254	F	2005	2005		63	CTRL	0	0	0	0	0	0	0	0	0	1	0	0	0	0	0	0	0		0.249315	0		0.249315	0		0.249315	1	2005	0.0383562	0		0.249315	1	2005	0.0383562	0	0	0	0	0	0	0	0	0
ID0255	F	2008	2010		80	CASE	0	0	1	0	1	0	1	0	0	1	0	0	0	1	0	0	0		2.00573	1	2013	4.9208	1	2009	1.01395	0		2.00573	0		2.00573	1	2013	4.9208	1	6	0	1	6	0	0	0	0
ID0256	M	2007	2012		69	CASE	0	0	1	0	1	1	0	0	0	1	0	0	0	1	1	0	0		5.26139	1	2007	0.476712	0		5.26139	0		5.26139	1	2008	1.51822	1	2007	0.476712	0	0	0	0	0	0	0	0	0
ID0257	M	2000	2006		67	CASE	0	0	0	0	0	1	0	0	1	1	0	0	0	1	0	0	0		6.48772	1	2005	5.50963	1	2000	0.057377	1	2008	8.25137	1	2002	2.06306	1	2002	2.06306	0	0	0	0	0	0	0	0	0
ID0258	F	2009	2009		81	CTRL	0	0	1	0	1	0	1	0	0	1	0	0	0	0	1	0	0		0.364384	1	2013	3.63288	0		0.364384	0		0.364384	0		0.364384	1	2013	3.63288	0	0	0	0	0	0	0	0	0
ID0259	F	2000	2014		78	CASE	0	0	1	0	0	0	1	0	0	1	0	0	0	1	1	0	0		14.1453	1	2013	13.8577	1	2000	0.224044	1	2006	6.49055	0		14.1453	1	2006	6.49055	1	7	7	0	0	0	0	0	0
ID0260	M	2000	2006		38	CTRL	0	0	0	0	0	0	1	0	0	1	0	0	0	0	1	0	0		6.24672	0		6.24672	0		6.24672	0		6.24672	0		6.24672	0		6.24672	0	0	0	0	0	0	0	0	0
ID0261	M	2000	2014		68	CTRL	0	0	0	0	0	0	1	0	0	1	0	0	0	0	1	0	0		14.2001	1	2005	5.23295	0		14.2001	0		14.2001	0		14.2001	1	2005	5.23295	0	0	0	0	0	0	0	0	0
ID0262	M	2004	2005		74	CTRL	0	0	0	0	0	0	0	0	0	1	0	0	0	0	1	0	0		0.642803	1	2005	0.500337	0		0.642803	1	2004	0.202186	0		0.642803	1	2004	0.202186	0	0	0	0	0	0	0	0	0
ID0263	M	2011	2013		94	CTRL	0	0	1	1	0	1	0	0	0	1	0	0	0	0	0	0	0		1.95342	0		1.95342	1	2011	0.0191781	0		1.95342	0		1.95342	0		1.95342	0	0	0	0	0	0	0	0	0
ID0264	M	2010	2011		59	CTRL	0	0	0	0	0	0	1	1	1	1	0	0	0	1	1	0	0		0.671233	1	2013	2.77534	0		0.671233	0		0.671233	0		0.671233	1	2013	2.77534	0	0	0	0	0	0	0	0	0
ID0265	F	2004	2005		88	CASE	0	0	1	0	0	1	0	0	0	1	0	0	0	0	1	0	0		1.49657	0		1.49657	0		1.49657	0		1.49657	0		1.49657	0		1.49657	0	0	0	0	0	0	0	0	0
ID0266	M	2000	2014		71	CASE	0	0	0	0	0	1	0	0	0	1	0	0	0	0	1	0	0		14.1782	0		14.1782	1	2000	0.00273224	0		14.1782	0		14.1782	0		14.1782	0	0	0	0	0	0	0	0	0
ID0267	M	2008	2014		68	CTRL	0	0	0	0	0	0	1	0	0	1	0	0	0	1	0	0	0		5.2901	0		5.2901	1	2010	1.22709	0		5.2901	1	2012	3.14754	1	2012	3.14754	0	0	0	0	0	0	0	0	0
ID0268	M	2004	2014		68	CASE	0	0	1	0	0	0	1	0	1	1	0	0	0	0	0	0	0		9.18349	1	2013	8.4465	0		9.18349	0		9.18349	1	2008	3.56284	1	2008	3.56284	1	28	7	0	0	0	1	14	7
ID0269	M	2002	2003		82	CTRL	0	0	0	0	0	1	0	0	0	1	0	0	0	1	1	0	0		0.328767	1	2004	1.40717	1	2002	0.00821918	0		0.328767	0		0.328767	1	2004	1.40717	0	0	0	0	0	0	0	0	0
ID0270	F	2002	2012		71	CASE	0	0	0	0	0	0	1	0	0	1	0	0	0	1	1	0	1	2011	9.67123	1	2008	6.67986	1	2012	9.96401	0		10.0159	0		10.0159	1	2008	6.67986	0	0	0	0	0	0	0	0	0
ID0271	F	2003	2014		71	CASE	0	0	1	1	1	0	1	0	0	1	0	0	0	1	1	0	0		10.9342	1	2012	8.8081	1	2004	0.778045	1	2004	1.68515	0		10.9342	1	2004	1.68515	1	42	11	0	0	0	0	0	0
ID0272	F	2004	2014		44	CTRL	0	0	0	0	0	1	0	0	0	1	0	0	0	1	1	0	0		9.76547	0		9.76547	1	2004	0.0163934	1	2005	1.00383	0		9.76547	1	2005	1.00383	0	0	0	0	0	0	0	0	0
ID0273	M	2013	2014		66	CTRL	0	0	1	0	0	0	1	0	0	1	0	0	0	1	0	0	0		0.953425	0		0.953425	1	2013	0.50411	0		0.953425	0		0.953425	0		0.953425	0	0	0	0	0	0	0	0	0
ID0274	F	2008	2008		81	CTRL	0	0	0	0	0	1	1	0	0	1	0	0	0	1	0	0	0		0.382514	0		0.382514	1	2008	0.0765027	0		0.382514	0		0.382514	0		0.382514	0	0	0	0	0	0	0	0	0
ID0275	F	2005	2013		67	CASE	0	0	0	0	0	0	0	1	0	1	0	0	0	0	0	0	0		8.66301	0		8.66301	1	2006	1.15068	0		8.66301	0		8.66301	0		8.66301	1	7	6.3	0	0	0	0	0	0
ID0276	F	2011	2012		40	CTRL	0	0	0	0	0	1	0	0	0	1	0	0	0	0	0	0	0		0.711198	0		0.711198	0		0.711198	1	2012	0.708466	0		0.711198	1	2012	0.708466	0	0	0	0	0	0	0	0	0
ID0277	F	2007	2014		29	CTRL	0	0	0	0	0	0	1	0	0	1	0	0	0	1	1	0	0		6.76164	0		6.76164	1	2009	2.22466	1	2007	0.476712	1	2011	4.27397	1	2007	0.476712	0	0	0	0	0	0	0	0	0
ID0278	F	2004	2011		70	CASE	0	0	1	0	1	1	1	1	0	1	0	0	0	1	1	0	0		7.09449	1	2011	6.81778	1	2004	0.0191257	1	2005	0.710929	0		7.09449	1	2005	0.710929	1	7	7	0	0	0	0	0	0
ID0279	M	2009	2013		76	CASE	0	0	0	0	0	0	0	0	0	1	0	0	0	1	1	0	0		4.18904	0		4.18904	0		4.18904	0		4.18904	0		4.18904	0		4.18904	0	0	0	0	0	0	0	0	0
ID0280	F	2012	2014		69	CASE	0	0	0	0	0	0	1	0	0	1	0	0	0	1	1	0	0		1.35023	0		1.35023	0		1.35023	0		1.35023	0		1.35023	0		1.35023	0	0	0	0	0	0	0	0	0
ID0281	M	2008	2008		78	CTRL	0	0	1	0	1	1	1	0	0	1	0	0	0	0	0	0	0		0.803279	0		0.803279	1	2008	0.101093	0		0.803279	0		0.803279	0		0.803279	0	0	0	0	0	0	0	0	0
ID0282	M	2005	2005		69	CTRL	0	0	0	0	0	0	1	0	0	1	0	0	0	1	1	0	0		0.389041	0		0.389041	0		0.389041	1	2007	2.47397	0		0.389041	1	2007	2.47397	0	0	0	0	0	0	0	0	0
ID0283	M	2010	2012		68	CTRL	0	0	1	0	0	1	0	0	0	1	0	0	0	1	1	0	1	2012	1.96947	0		2.08423	1	2010	0.00821918	0		2.08423	0		2.08423	1	2012	1.96947	0	0	0	0	0	0	0	0	0
ID0284	F	2007	2008		40	CASE	0	0	0	0	0	0	1	1	0	1	0	0	0	1	0	0	0		1.29674	0		1.29674	1	2007	0.29863	1	2007	0.413699	0		1.29674	1	2007	0.413699	1	6	6	0	0	0	0	0	0
ID0285	M	2010	2013		72	CASE	0	0	1	0	0	0	1	0	0	1	0	0	0	1	0	0	0		2.9726	0		2.9726	1	2012	2.15272	0		2.9726	1	2010	0.136986	1	2010	0.136986	1	6	6	1	7	7	0	0	0
ID0286	F	2007	2014		53	CASE	0	0	1	0	1	1	0	1	0	1	0	0	0	0	0	0	0		7.04932	0		7.04932	1	2007	0.10411	0		7.04932	0		7.04932	0		7.04932	1	28	7	0	0	0	0	0	0
ID0287	F	1999	2010		59	CASE	0	0	0	0	0	1	0	0	1	1	0	0	0	0	0	0	1	2010	10.7342	0		10.8438	1	2000	0.22962	0		10.8438	0		10.8438	1	2010	10.7342	0	0	0	1	5	5	1	15	5
ID0288	F	2003	2004		40	CTRL	0	0	0	0	0	1	1	0	0	1	0	0	0	1	0	0	0		0.686316	0		0.686316	1	2003	0.106849	0		0.686316	0		0.686316	0		0.686316	0	0	0	0	0	0	0	0	0
ID0289	M	2000	2007		74	CASE	0	0	0	0	0	0	0	0	0	1	0	0	0	1	1	0	0		7.07958	0		7.07958	1	2006	6.07136	0		7.07958	0		7.07958	0		7.07958	1	3	3	0	0	0	0	0	0
ID0290	M	2010	2013		68	CTRL	0	0	1	0	1	1	1	1	0	1	0	0	0	0	1	0	1	2013	2.88219	0		3.03836	1	2010	0.0191781	0		3.03836	1	2010	0.183562	1	2010	0.183562	0	0	0	0	0	0	0	0	0
ID0291	M	2001	2014		64	CASE	0	0	0	0	0	0	0	0	0	1	0	0	0	0	0	0	1	2008	6.61538	1	2006	4.78904	1	2013	11.8466	0		12.3973	1	2003	1.55616	1	2003	1.55616	0	0	0	0	0	0	0	0	0
ID0292	M	2008	2008		36	CASE	0	0	0	0	0	1	0	0	0	1	0	0	0	1	0	0	0		0.306011	0		0.306011	1	2008	0.0191257	0		0.306011	0		0.306011	0		0.306011	0	0	0	0	0	0	0	0	0
ID0293	M	2009	2014		59	CASE	0	0	0	0	1	0	0	1	0	1	0	0	0	0	0	0	0		4.12055	0		4.12055	0		4.12055	0		4.12055	1	2010	0.967123	1	2010	0.967123	0	0	0	0	0	0	0	0	0
ID0294	M	2012	2012		42	CTRL	0	0	0	0	0	0	0	0	0	1	0	0	0	0	0	0	0		0.234973	0		0.234973	0		0.234973	0		0.234973	0		0.234973	0		0.234973	0	0	0	0	0	0	0	0	0
ID0295	F	2012	2014		67	CTRL	0	0	1	0	1	1	0	1	0	1	0	0	0	1	0	0	0		2.1563	0		2.1563	0		2.1563	0		2.1563	0		2.1563	0		2.1563	0	0	0	0	0	0	0	0	0
ID0296	F	2001	2014		68	CASE	0	0	1	0	1	0	1	0	1	1	0	0	0	1	1	0	0		12.6548	1	2002	0.657534	1	2006	5.13973	0		12.6548	0		12.6548	1	2002	0.657534	0	0	0	0	0	0	0	0	0
ID0297	M	2000	2014		29	CASE	0	0	0	0	0	0	0	0	0	1	0	0	0	0	0	0	0		14.1343	0		14.1343	0		14.1343	0		14.1343	0		14.1343	0		14.1343	0	0	0	0	0	0	0	0	0
ID0298	M	2002	2014		67	CASE	0	0	0	0	0	0	1	0	0	1	0	0	0	1	1	0	0		11.6356	0		11.6356	0		11.6356	0		11.6356	1	2007	5.12055	1	2007	5.12055	0	0	0	0	0	0	0	0	0
ID0299	F	2004	2014		55	CASE	0	0	1	1	0	0	1	0	0	1	0	0	0	0	0	0	0		9.79555	0		9.79555	0		9.79555	0		9.79555	0		9.79555	0		9.79555	1	21	5.25	0	0	0	0	0	0
ID0300	M	2003	2004		36	CTRL	0	0	0	0	0	0	0	1	0	1	0	0	0	0	0	0	0		0.712157	1	2005	2.49041	0		0.712157	0		0.712157	0		0.712157	1	2005	2.49041	0	0	0	0	0	0	0	0	0
ID0301	F	2013	2014		78	CASE	0	0	1	0	0	0	1	1	0	0	0	1	0	0	0	1	0		0.536986	0		0.536986	0		0.536986	0		0.536986	0		0.536986	0		0.536986	1	28	42	1	28	28	0	0	0
ID0302	M	2009	2010		69	CTRL	0	0	1	0	0	1	1	0	0	1	0	0	0	1	0	0	0		1.59178	0		1.59178	1	2009	0.00821918	1	2010	1.07397	0		1.59178	1	2010	1.07397	0	0	0	0	0	0	0	0	0
ID0303	F	2013	2013		71	CTRL	0	0	1	1	0	0	0	0	0	1	0	0	0	0	0	0	0		0.191781	0		0.191781	0		0.191781	0		0.191781	1	2013	0.728767	1	2013	0.728767	0	0	0	0	0	0	0	0	0
ID0304	M	2000	2002		75	CTRL	0	0	1	0	0	1	1	1	0	1	0	0	0	1	1	0	1	2001	1.3269	1	2009	8.7954	1	2000	0.0136612	0		2.25019	0		2.25019	1	2001	1.3269	0	0	0	0	0	0	0	0	0
ID0305	F	2000	2013		35	CTRL	0	0	0	0	0	0	0	0	0	1	0	0	0	0	0	0	0		13.8767	0		13.8767	0		13.8767	1	2009	9.84385	0		13.8767	1	2009	9.84385	0	0	0	0	0	0	0	0	0
ID0306	M	2002	2002		70	CTRL	0	0	0	0	0	1	0	0	0	1	0	0	0	0	0	0	0		0.383562	1	2004	2.09285	1	2002	0.0191781	1	2002	0.854795	0		0.383562	1	2002	0.854795	0	0	0	0	0	0	0	0	0
ID0307	F	2002	2014		58	CASE	0	0	1	0	0	0	0	1	0	1	0	0	0	1	1	0	0		12.1233	0		12.1233	0		12.1233	1	2002	0.191781	1	2004	2.2839	1	2002	0.191781	1	119	10	1	42	14.1429	1	49	10
ID0308	F	2004	2004		60	CTRL	0	0	1	0	1	0	1	1	0	1	0	0	0	0	0	0	0		0.210383	0		0.210383	0		0.210383	0		0.210383	0		0.210383	0		0.210383	0	0	0	0	0	0	0	0	0
ID0309	F	2000	2014		32	CASE	0	0	0	0	0	0	0	0	0	1	0	0	0	0	0	0	0		13.9402	1	2005	4.85524	0		13.9402	1	2005	5.52373	0		13.9402	1	2005	4.85524	0	0	0	0	0	0	0	0	0
ID0310	M	2007	2009		35	CASE	0	0	0	0	0	0	0	0	0	1	0	0	0	0	0	0	0		1.1863	0		1.1863	0		1.1863	0		1.1863	0		1.1863	0		1.1863	1	6	3	0	0	0	0	0	0
ID0311	M	2009	2014		81	CASE	0	0	1	0	1	1	0	0	0	1	0	0	0	0	0	0	0		4.41644	0		4.41644	1	2009	0.00273973	0		4.41644	0		4.41644	0		4.41644	0	0	0	0	0	0	0	0	0
ID0312	F	2010	2014		52	CASE	0	0	1	0	0	1	0	0	0	1	0	0	0	1	0	0	0		3.1589	1	2011	0.50137	1	2011	0.0739726	0		3.1589	0		3.1589	1	2011	0.50137	1	3	4.5	0	0	0	0	0	0
ID0313	M	2006	2006		72	CTRL	0	0	1	0	0	1	1	0	0	1	0	0	0	1	1	0	1	2007	1.6411	0		0.613699	0		0.613699	0		0.613699	0		0.613699	1	2007	1.6411	0	0	0	0	0	0	0	0	0
ID0314	F	2012	2013		73	CTRL	0	0	1	0	0	1	1	0	0	1	0	0	0	0	0	0	0		0.191721	0		0.191721	0		0.191721	0		0.191721	0		0.191721	0		0.191721	0	0	0	0	0	0	0	0	0
ID0315	F	2013	2014		70	CASE	0	0	1	0	0	1	0	0	0	0	0	1	0	1	0	1	0		0.591781	0		0.591781	0		0.591781	1	2013	0.441096	0		0.591781	1	2013	0.441096	0	0	0	0	0	0	1	7	3.5
ID0316	M	2010	2011		46	CASE	0	0	0	0	0	1	1	0	0	1	0	0	0	1	0	0	0		1.12329	1	2013	3.3863	0		1.12329	0		1.12329	1	2013	2.8	1	2013	2.8	0	0	0	0	0	0	0	0	0
ID0317	M	2006	2014		58	CTRL	0	0	1	0	1	1	1	0	0	1	0	0	0	1	0	0	0		7.63836	0		7.63836	0		7.63836	0		7.63836	0		7.63836	0		7.63836	0	0	0	0	0	0	0	0	0
ID0318	F	2010	2011		79	CTRL	0	0	1	1	1	1	1	0	0	1	0	0	0	0	1	0	0		0.230137	0		0.230137	0		0.230137	0		0.230137	0		0.230137	0		0.230137	0	0	0	0	0	0	0	0	0
ID0319	M	2004	2012		73	CTRL	0	0	0	0	0	0	1	0	0	1	0	0	0	1	1	0	0		7.71311	1	2005	1.09992	0		7.71311	1	2009	5.00403	1	2005	0.582109	1	2005	0.582109	0	0	0	0	0	0	0	0	0
ID0320	F	2007	2014		75	CASE	0	0	1	0	1	0	1	0	0	1	0	0	0	0	1	0	0		6.0137	0		6.0137	1	2008	0.251374	1	2009	1.36712	0		6.0137	1	2009	1.36712	0	0	0	0	0	0	0	0	0
ID0321	M	2000	2008		70	CASE	0	0	0	0	0	0	1	0	0	1	0	0	0	1	1	0	1	2009	9.00002	1	2002	2.37536	1	2006	6.09591	0		8.20492	0		8.20492	1	2002	2.37536	0	0	0	0	0	0	0	0	0
ID0322	M	2006	2014		74	CASE	0	0	1	0	0	1	1	0	0	1	0	0	0	1	1	0	0		7.87123	1	2007	0.819178	1	2006	0.00273973	0		7.87123	0		7.87123	1	2007	0.819178	0	0	0	0	0	0	0	0	0
ID0323	M	2000	2014		39	CASE	0	0	0	0	0	0	0	0	0	1	0	0	0	0	0	0	0		13.7737	1	2011	11.2833	1	2004	4.20219	0		13.7737	0		13.7737	1	2011	11.2833	1	7	0	0	0	0	0	0	0
ID0324	M	2004	2013		37	CASE	0	0	0	0	0	1	0	0	0	1	0	0	0	0	0	0	0		8.83003	0		8.83003	1	2005	0.05195	0		8.83003	0		8.83003	0		8.83003	0	0	0	0	0	0	0	0	0
ID0325	M	2001	2013		44	CASE	0	0	1	0	0	0	1	0	0	1	0	0	0	0	0	0	0		12.7479	0		12.7479	0		12.7479	0		12.7479	0		12.7479	0		12.7479	0	0	0	0	0	0	0	0	0
ID0326	F	2009	2014		65	CTRL	0	0	1	0	0	1	1	0	0	1	0	0	0	0	0	0	0		4.65753	0		4.65753	1	2009	0.249315	1	2013	3.99178	0		4.65753	1	2013	3.99178	0	0	0	0	0	0	0	0	0
ID0327	M	2005	2014		39	CTRL	0	0	0	0	0	0	1	0	0	1	0	0	0	1	1	0	0		8.20274	1	2011	5.20274	1	2013	7.67945	0		8.20274	0		8.20274	1	2011	5.20274	0	0	0	0	0	0	0	0	0
ID0328	M	2005	2006		46	CTRL	0	0	1	0	0	0	1	1	0	1	0	0	0	1	0	0	0		0.40274	1	2005	0.353425	0		0.40274	0		0.40274	0		0.40274	1	2005	0.353425	1	36	6	0	0	0	0	0	0
ID0329	M	2010	2014		31	CASE	0	0	1	0	0	0	0	0	0	1	0	0	0	0	0	0	0		3.75342	0		3.75342	0		3.75342	0		3.75342	0		3.75342	0		3.75342	0	0	0	0	0	0	1	28	3.5
ID0330	F	2002	2002		68	CTRL	0	0	1	0	1	1	0	0	0	1	0	0	0	1	0	0	0		0.191781	0		0.191781	0		0.191781	0		0.191781	0		0.191781	0		0.191781	0	0	0	0	0	0	0	0	0
ID0331	F	2000	2014		33	CTRL	0	0	0	0	0	0	0	0	0	1	0	0	0	1	1	0	0		13.5744	1	2005	4.64285	0		13.5744	1	2007	6.73874	0		13.5744	1	2005	4.64285	0	0	0	0	0	0	0	0	0
ID0332	F	2005	2010		75	CTRL	0	0	1	0	1	1	0	0	0	1	0	0	0	0	1	0	0		5.32329	1	2012	7.16226	1	2005	0.0191781	0		5.32329	0		5.32329	1	2012	7.16226	0	0	0	0	0	0	0	0	0
ID0333	M	2009	2009		45	CTRL	0	0	0	0	0	0	0	0	0	1	0	0	0	0	0	0	0		0.191781	0		0.191781	1	2009	0.0328767	0		0.191781	1	2009	0.550685	1	2009	0.550685	0	0	0	0	0	0	0	0	0
ID0334	F	2007	2008		47	CTRL	0	0	0	0	1	0	0	0	0	1	0	0	0	0	0	0	0		0.389011	1	2011	4.05479	0		0.389011	0		0.389011	0		0.389011	1	2011	4.05479	0	0	0	0	0	0	0	0	0
ID0335	M	2007	2014		60	CASE	0	0	0	0	0	0	0	0	0	1	0	0	0	1	1	0	0		6.57808	0		6.57808	0		6.57808	0		6.57808	0		6.57808	0		6.57808	0	0	0	0	0	0	1	28	0
ID0336	F	2003	2014		65	CASE	0	0	1	0	0	1	0	0	0	1	0	0	0	0	1	0	0		10.1726	1	2012	8.59301	1	2004	0.076615	1	2007	3.47123	0		10.1726	1	2007	3.47123	1	48	12	0	0	0	1	10	7.5
ID0337	F	2003	2014		63	CASE	0	0	0	0	1	1	1	0	0	1	0	0	0	1	1	0	0		10.4767	1	2013	10.3205	1	2003	0.128767	0		10.4767	0		10.4767	1	2013	10.3205	0	0	0	0	0	0	0	0	0
ID0338	F	2012	2012		66	CTRL	0	0	1	0	0	1	0	0	0	1	0	0	0	0	0	0	0		0.344262	0		0.344262	1	2012	0.0382514	0		0.344262	0		0.344262	0		0.344262	0	0	0	0	0	0	0	0	0
ID0339	F	2000	2014		40	CASE	0	0	0	0	0	0	0	0	0	1	0	0	0	0	0	0	0		14.0714	1	2006	6.35908	0		14.0714	1	2004	4.7459	0		14.0714	1	2004	4.7459	1	14	10.5	0	0	0	0	0	0
ID0340	F	2000	2014		42	CASE	0	0	0	0	0	0	0	0	0	1	0	0	0	1	1	0	0		14.0196	0		14.0196	1	2004	3.91803	1	2002	2.46069	0		14.0196	1	2002	2.46069	0	0	0	1	7	7	0	0	0
ID0341	M	2000	2009		68	CASE	0	0	1	0	0	0	1	0	0	1	0	0	0	1	0	0	0		8.84363	0		8.84363	0		8.84363	1	2002	1.67651	0		8.84363	1	2002	1.67651	0	0	0	0	0	0	0	0	0
ID0342	F	2007	2007		59	CTRL	0	0	1	0	0	1	0	0	0	1	0	0	0	1	0	0	0		0.191781	0		0.191781	1	2007	0.0575342	0		0.191781	1	2008	1.61704	1	2008	1.61704	0	0	0	0	0	0	0	0	0
ID0343	M	2010	2013		53	CASE	0	0	0	0	1	1	0	0	0	1	0	0	0	0	1	0	0		2.62466	0		2.62466	1	2010	0.0191781	0		2.62466	1	2011	0.476712	1	2011	0.476712	0	0	0	0	0	0	0	0	0
ID0344	M	2003	2006		72	CASE	0	0	1	1	1	1	1	0	0	1	0	0	0	1	1	0	0		2.75616	0		2.75616	1	2004	0.342062	0		2.75616	0		2.75616	0		2.75616	0	0	0	0	0	0	0	0	0
ID0345	F	2000	2002		64	CTRL	0	0	1	0	0	1	1	0	0	1	0	0	0	1	0	0	0		1.62177	1	2001	0.69848	1	2000	0.00819672	1	2001	0.265604	0		1.62177	1	2001	0.265604	0	0	0	0	0	0	0	0	0
ID0346	F	2000	2000		65	CTRL	0	0	0	0	0	0	1	0	0	1	0	0	0	1	0	0	0		0.587432	1	2005	5.45568	1	2000	0.344262	0		0.587432	0		0.587432	1	2005	5.45568	0	0	0	0	0	0	0	0	0
ID0347	F	2008	2009		44	CASE	0	0	0	0	0	0	0	1	0	1	0	0	0	0	0	0	0		0.791556	0		0.791556	0		0.791556	1	2009	0.268269	0		0.791556	1	2009	0.268269	0	0	0	0	0	0	0	0	0
ID0348	F	2007	2012		56	CASE	0	0	1	0	0	1	1	0	0	1	0	0	0	0	0	0	0		4.99494	1	2010	2.66301	1	2009	1.18904	1	2008	1.05232	1	2011	3.19726	1	2008	1.05232	0	0	0	0	0	0	0	0	0
ID0349	M	2000	2002		64	CASE	0	0	0	0	0	0	0	0	0	1	0	0	0	0	0	0	0		2.03268	0		2.03268	0		2.03268	1	2008	7.20492	0		2.03268	1	2008	7.20492	0	0	0	0	0	0	0	0	0
ID0350	M	2004	2006		59	CASE	0	0	1	0	0	0	0	0	0	1	0	0	0	1	1	0	0		2.69651	1	2008	4.58197	0		2.69651	0		2.69651	1	2005	0.934868	1	2005	0.934868	1	7	7	0	0	0	0	0	0
ID0351	F	2000	2010		73	CTRL	0	0	0	0	0	0	1	0	0	1	0	0	0	1	1	0	0		10.5128	0		10.5128	0		10.5128	0		10.5128	0		10.5128	0		10.5128	0	0	0	0	0	0	0	0	0
ID0352	F	2011	2011		76	CTRL	0	0	0	0	0	1	0	0	0	1	0	0	0	1	0	0	0		0.172603	1	2011	0.139726	1	2011	0.00547945	0		0.172603	0		0.172603	1	2011	0.139726	0	0	0	0	0	0	0	0	0
ID0353	M	2010	2012		81	CASE	0	0	1	1	1	1	0	0	1	1	0	0	0	1	1	0	0		1.82667	0		1.82667	1	2010	0.0136986	0		1.82667	0		1.82667	0		1.82667	1	82	9.90909	0	0	0	0	0	0
ID0354	F	2001	2009		74	CASE	0	0	1	0	0	0	1	0	0	1	0	0	0	1	1	0	0		8.73699	1	2008	7.58158	1	2003	2.0137	0		8.73699	0		8.73699	1	2008	7.58158	0	0	0	0	0	0	0	0	0
ID0355	M	2007	2007		90	CTRL	0	0	0	0	0	0	0	1	0	1	0	0	0	1	0	0	0		0.230137	1	2008	0.276645	0		0.230137	0		0.230137	0		0.230137	1	2008	0.276645	0	0	0	0	0	0	0	0	0
ID0356	F	2012	2013		52	CTRL	0	0	0	0	0	0	0	0	0	1	0	0	0	1	0	0	0		0.191407	0		0.191407	1	2012	0.0300546	0		0.191407	0		0.191407	0		0.191407	0	0	0	0	0	0	0	0	0
ID0357	M	2010	2014		61	CASE	0	0	0	0	0	0	0	0	0	1	0	0	0	0	0	0	0		3.73151	1	2010	0.0739726	1	2013	2.52877	0		3.73151	0		3.73151	1	2010	0.0739726	0	0	0	0	0	0	0	0	0
ID0358	M	2001	2008		77	CASE	0	0	1	0	1	1	1	0	0	1	0	0	0	0	0	0	1	2008	7.41233	1	2008	7.20195	1	2001	0.0383562	0		7.35222	0		7.35222	1	2008	7.20195	1	13	8	0	0	0	0	0	0
ID0359	M	2008	2009		91	CTRL	0	0	0	0	0	0	1	0	0	1	0	0	0	1	0	0	0		1.20886	0		1.20886	1	2011	2.99516	1	2012	4.38798	0		1.20886	1	2012	4.38798	0	0	0	0	0	0	0	0	0
ID0360	M	2010	2014		85	CTRL	0	0	1	0	0	0	1	0	0	1	0	0	0	0	0	0	0		3.98356	0		3.98356	0		3.98356	0		3.98356	0		3.98356	0		3.98356	0	0	0	0	0	0	0	0	0
ID0361	M	2002	2006		68	CASE	0	0	1	0	0	1	0	0	0	1	0	0	0	1	1	0	1	2006	3.66575	0		3.58904	1	2002	0.0356164	1	2004	1.93842	0		3.58904	1	2004	1.93842	0	0	0	0	0	0	0	0	0
ID0362	M	1999	2001		70	CASE	0	0	0	0	1	0	1	0	0	1	0	0	0	0	0	0	1	2000	0.797941	0		1.32329	1	2000	0.797941	0		1.32329	0		1.32329	1	2000	0.797941	0	0	0	0	0	0	0	0	0
ID0363	F	2012	2014		73	CASE	0	0	1	0	0	0	1	0	0	1	0	0	0	0	0	0	0		1.3254	0		1.3254	0		1.3254	0		1.3254	0		1.3254	0		1.3254	0	0	0	1	21	7	0	0	0
ID0364	F	2000	2009		61	CASE	0	0	0	0	0	1	0	0	0	1	0	0	0	1	1	0	0		9.21938	1	2003	3.15911	1	2000	0.0765027	1	2006	6.67691	0		9.21938	1	2003	3.15911	0	0	0	0	0	0	0	0	0
ID0365	M	2012	2014		62	CTRL	0	0	1	0	0	0	1	0	0	1	0	0	0	0	0	0	0		1.39939	0		1.39939	0		1.39939	0		1.39939	0		1.39939	0		1.39939	0	0	0	0	0	0	0	0	0
ID0366	F	2013	2014		89	CTRL	0	0	1	0	0	0	1	0	0	0	0	1	0	0	0	1	0		0.230137	0		0.230137	0		0.230137	0		0.230137	0		0.230137	0		0.230137	0	0	0	0	0	0	0	0	0
ID0367	M	2011	2011		81	CASE	0	0	0	0	0	0	0	0	0	1	0	0	0	0	0	0	0		0.309589	0		0.309589	1	2011	0.153425	0		0.309589	0		0.309589	0		0.309589	1	7	11	0	0	0	0	0	0
ID0368	M	2011	2011		43	CTRL	0	0	0	0	0	1	1	0	0	1	0	0	0	1	0	0	0		0.391781	0		0.391781	1	2011	0.0794521	0		0.391781	0		0.391781	0		0.391781	0	0	0	0	0	0	0	0	0
ID0369	M	2001	2001		46	CTRL	0	0	1	0	0	0	1	1	0	1	0	0	0	0	0	0	1	2010	9.30685	0		0.194521	1	2010	9.30685	1	2003	1.99178	0		0.194521	1	2003	1.99178	0	0	0	0	0	0	0	0	0
ID0370	M	2003	2005		70	CTRL	0	0	0	0	1	0	1	1	0	1	0	0	0	1	1	0	0		2.21096	1	2005	1.85205	1	2004	1.46389	0		2.21096	0		2.21096	1	2005	1.85205	0	0	0	0	0	0	0	0	0
ID0371	M	2004	2007		66	CASE	0	0	1	0	0	0	1	0	0	1	0	0	0	0	0	0	1	2008	4.20765	1	2013	9.47683	1	2008	4.17486	0		3.80286	1	2005	0.961764	1	2005	0.961764	0	0	0	0	0	0	0	0	0
ID0372	M	2002	2003		60	CTRL	0	0	0	0	0	1	1	0	0	1	0	0	0	1	1	0	0		0.49863	1	2013	10.611	1	2002	0.0383562	1	2013	10.6932	1	2006	4.21644	1	2006	4.21644	0	0	0	0	0	0	0	0	0
ID0373	F	2009	2011		72	CTRL	0	0	1	0	1	0	1	0	0	1	0	0	0	1	1	0	0		2.7726	1	2011	1.94247	0		2.7726	0		2.7726	1	2010	1.55068	1	2010	1.55068	0	0	0	0	0	0	0	0	0
ID0374	F	2012	2013		64	CTRL	0	0	0	0	1	0	1	1	0	1	0	0	0	1	0	0	0		0.235572	0		0.235572	0		0.235572	0		0.235572	1	2013	0.978037	1	2013	0.978037	0	0	0	0	0	0	0	0	0
ID0375	M	2000	2014		50	CASE	0	0	0	0	1	0	0	0	0	1	0	0	0	1	1	0	0		14.2028	0		14.2028	1	2010	10.0823	0		14.2028	1	2013	13.074	1	2013	13.074	0	0	0	0	0	0	0	0	0
ID0376	F	2007	2007		82	CASE	0	0	1	0	0	0	0	0	0	1	0	0	0	1	0	0	0		0.30137	1	2008	0.391751	0		0.30137	0		0.30137	1	2007	0.309589	1	2007	0.309589	1	7	14	0	0	0	0	0	0
ID0377	F	2000	2014		42	CASE	0	0	1	0	0	0	0	0	0	1	0	0	0	0	0	0	0		14.0193	0		14.0193	0		14.0193	1	2011	11.1453	0		14.0193	1	2011	11.1453	0	0	0	0	0	0	0	0	0
ID0378	M	2005	2007		73	CASE	0	0	1	0	1	1	0	1	0	1	0	0	0	1	0	0	0		1.91781	0		1.91781	1	2005	0.00821918	0		1.91781	0		1.91781	0		1.91781	0	0	0	0	0	0	0	0	0
ID0379	M	2013	2014		75	CASE	0	0	1	1	0	0	0	0	0	0	0	0	1	0	0	1	0		0.561644	0		0.561644	0		0.561644	0		0.561644	0		0.561644	0		0.561644	1	7	7	0	0	0	0	0	0
ID0380	M	2002	2007		45	CASE	0	0	0	0	0	0	1	0	0	1	0	0	0	1	1	0	0		5.06027	0		5.06027	0		5.06027	0		5.06027	0		5.06027	0		5.06027	0	0	0	0	0	0	0	0	0
ID0381	M	2000	2003		58	CASE	0	0	0	0	0	0	0	0	0	1	0	0	0	0	1	0	0		3.14377	0		3.14377	1	2007	6.86432	0		3.14377	0		3.14377	0		3.14377	1	19	7.33333	0	0	0	0	0	0
ID0382	F	2012	2012		62	CTRL	0	0	0	0	0	0	0	0	0	1	0	0	0	0	0	0	0		0.172131	0		0.172131	0		0.172131	1	2012	0.456284	0		0.172131	1	2012	0.456284	0	0	0	0	0	0	0	0	0
ID0383	M	2002	2013		43	CASE	0	0	0	0	0	0	0	1	0	1	0	0	0	1	1	0	0		10.7342	1	2008	5.51448	1	2008	5.38334	0		10.7342	1	2013	11.2795	1	2008	5.51448	0	0	0	0	0	0	0	0	0
ID0384	F	2006	2006		72	CTRL	0	0	1	1	1	0	0	0	0	1	0	0	0	1	1	0	0		0.810959	1	2006	0.0136986	0		0.810959	0		0.810959	0		0.810959	1	2006	0.0136986	0	0	0	0	0	0	0	0	0
ID0385	F	2004	2014		40	CASE	0	0	0	0	0	0	0	0	0	1	0	0	0	0	0	0	0		10.0361	0		10.0361	1	2004	0.404372	1	2010	6.18408	0		10.0361	1	2010	6.18408	1	100	10.1	1	61	11.9167	1	7	4
ID0386	F	2006	2014		46	CASE	0	0	0	0	0	1	1	0	0	1	0	0	0	1	0	0	0		7.25753	1	2011	4.94795	1	2006	0.00547945	1	2010	3.50685	1	2013	6.52877	1	2010	3.50685	0	0	0	0	0	0	0	0	0
ID0387	M	2010	2010		82	CTRL	0	0	1	0	0	1	0	0	0	1	0	0	0	1	0	0	0		0.265753	0		0.265753	1	2010	0.0356164	0		0.265753	0		0.265753	0		0.265753	0	0	0	0	0	0	0	0	0
ID0388	M	2006	2013		56	CTRL	0	0	0	0	0	0	0	0	0	1	0	0	0	1	1	0	0		7.00548	0		7.00548	0		7.00548	0		7.00548	0		7.00548	0		7.00548	0	0	0	0	0	0	0	0	0
ID0389	M	2010	2013		78	CASE	0	0	1	0	0	1	1	0	0	1	0	0	0	0	0	0	0		3.05479	1	2013	2.1863	1	2010	0.0438356	0		3.05479	1	2012	1.88003	1	2012	1.88003	0	0	0	0	0	0	0	0	0
ID0390	M	2000	2010		67	CASE	0	0	0	0	0	0	0	0	0	1	0	0	0	0	1	0	0		10.6932	1	2010	10.5179	0		10.6932	1	2001	1.88224	0		10.6932	1	2001	1.88224	1	7	35	0	0	0	0	0	0
ID0391	F	2010	2010		79	CASE	0	0	1	0	1	0	1	1	0	1	0	0	0	0	0	0	0		0.369863	0		0.369863	0		0.369863	0		0.369863	0		0.369863	0		0.369863	0	0	0	0	0	0	0	0	0
ID0392	F	2013	2014		71	CASE	0	0	1	1	1	1	1	0	0	0	0	0	1	0	0	1	0		0.556164	0		0.556164	1	2013	0.00547945	0		0.556164	0		0.556164	0		0.556164	1	7	3	0	0	0	0	0	0
ID0393	M	2006	2012		77	CASE	0	0	1	0	0	1	0	0	0	1	0	0	0	0	0	0	1	2007	1.08767	1	2011	4.47945	1	2006	0.0356164	0		5.86105	0		5.86105	1	2007	1.08767	0	0	0	0	0	0	0	0	0
ID0394	F	2009	2010		77	CASE	0	0	1	0	0	1	0	0	1	1	0	0	0	0	0	0	0		0.945205	0		0.945205	1	2009	0.0191781	0		0.945205	0		0.945205	0		0.945205	0	0	0	0	0	0	0	0	0
ID0395	M	2011	2012		53	CASE	0	0	1	0	0	0	0	0	0	1	0	0	0	0	0	0	0		1.53802	1	2012	1.07081	0		1.53802	0		1.53802	0		1.53802	1	2012	1.07081	0	0	0	0	0	0	0	0	0
ID0396	F	2006	2014		68	CTRL	0	0	1	0	0	0	1	0	0	1	0	0	0	0	1	0	0		8.1589	1	2006	0.783562	0		8.1589	0		8.1589	0		8.1589	1	2006	0.783562	0	0	0	0	0	0	0	0	0
ID0397	M	2005	2007		67	CASE	0	0	0	0	0	0	1	0	0	1	0	0	0	1	1	0	0		1.96438	1	2006	0.613699	1	2007	1.66575	0		1.96438	0		1.96438	1	2006	0.613699	0	0	0	0	0	0	0	0	0
ID0398	M	2002	2002		76	CTRL	0	0	1	0	0	1	1	0	0	1	0	0	0	1	1	0	0		0.819178	1	2002	0.131507	1	2002	0.0493151	0		0.819178	0		0.819178	1	2002	0.131507	0	0	0	0	0	0	0	0	0
ID0399	M	2010	2013		72	CASE	0	0	1	0	1	1	0	1	0	1	0	0	0	1	0	0	0		2.95068	0		2.95068	1	2010	0.0383562	0		2.95068	0		2.95068	0		2.95068	0	0	0	0	0	0	0	0	0
ID0400	M	2006	2009		78	CASE	0	0	1	0	1	1	0	0	0	1	0	0	0	0	0	0	0		3.2137	0		3.2137	0		3.2137	0		3.2137	0		3.2137	0		3.2137	0	0	0	0	0	0	0	0	0
ID0401	F	2002	2007		49	CASE	0	0	0	0	0	0	0	0	0	1	0	0	0	1	0	0	0		4.69589	0		4.69589	1	2003	0.482192	1	2002	0.120548	1	2005	2.87397	1	2002	0.120548	1	10	5	0	0	0	0	0	0
ID0402	F	2011	2012		70	CASE	0	0	1	0	1	1	0	0	0	1	0	0	0	0	0	0	0		0.822449	0		0.822449	1	2011	0.00547945	1	2012	0.10387	0		0.822449	1	2012	0.10387	0	0	0	0	0	0	0	0	0
ID0403	M	2004	2004		69	CTRL	0	0	0	0	0	0	0	0	0	1	0	0	0	1	1	0	0		0.248634	0		0.248634	0		0.248634	0		0.248634	0		0.248634	0		0.248634	0	0	0	0	0	0	0	0	0
ID0404	F	2003	2013		72	CASE	0	0	1	0	1	1	0	0	0	1	0	0	0	0	1	0	0		10.0411	1	2009	5.61918	1	2003	0.0191781	0		10.0411	0		10.0411	1	2009	5.61918	0	0	0	0	0	0	0	0	0
ID0405	M	2004	2014		65	CASE	0	0	1	0	1	1	0	0	0	1	0	0	0	1	1	0	0		9.37474	0		9.37474	1	2005	0.281585	0		9.37474	0		9.37474	0		9.37474	0	0	0	0	0	0	1	77	14
ID0406	F	2012	2012		33	CTRL	0	0	0	0	0	0	0	0	0	1	0	0	0	1	0	0	0		0.172131	0		0.172131	0		0.172131	0		0.172131	0		0.172131	0		0.172131	0	0	0	0	0	0	0	0	0
ID0407	M	2001	2001		45	CTRL	0	0	1	0	1	1	1	1	0	1	0	0	0	1	1	0	0		0.191781	0		0.191781	1	2001	0.0383562	1	2005	3.98904	0		0.191781	1	2005	3.98904	0	0	0	0	0	0	0	0	0
ID0408	F	2010	2010		70	CTRL	0	0	0	0	0	1	0	0	0	1	0	0	0	0	0	0	0		0.191781	0		0.191781	0		0.191781	0		0.191781	0		0.191781	0		0.191781	0	0	0	0	0	0	0	0	0
ID0409	M	2013	2014		29	CASE	0	0	0	0	0	0	0	1	0	1	0	0	0	0	0	0	0		0.383562	0		0.383562	0		0.383562	0		0.383562	0		0.383562	0		0.383562	0	0	0	0	0	0	0	0	0
ID0410	M	2013	2013		48	CTRL	0	0	0	0	0	0	1	0	0	1	0	0	0	1	1	0	0		0.367123	0		0.367123	0		0.367123	0		0.367123	0		0.367123	0		0.367123	0	0	0	0	0	0	0	0	0
ID0411	M	2000	2009		64	CTRL	0	0	0	0	0	0	0	0	0	1	0	0	0	0	0	0	0		9.25766	0		9.25766	1	2009	9.04944	1	2008	8.32514	1	2005	4.96177	1	2005	4.96177	0	0	0	0	0	0	0	0	0
ID0412	F	2000	2010		70	CTRL	0	0	1	0	0	0	0	0	0	1	0	0	0	1	1	0	0		10.5262	1	2002	2.5728	1	2010	10.3783	0		10.5262	0		10.5262	1	2002	2.5728	0	0	0	0	0	0	0	0	0
ID0413	F	2005	2007		59	CASE	0	0	1	0	1	1	0	0	0	1	0	0	0	0	1	0	0		2.43562	1	2006	0.972603	1	2005	0.0328767	0		2.43562	0		2.43562	1	2006	0.972603	0	0	0	0	0	0	0	0	0
ID0414	F	2003	2007		71	CASE	0	0	1	1	0	0	1	0	0	1	0	0	0	1	0	0	0		4.23014	1	2003	0.528767	0		4.23014	1	2007	4.1726	0		4.23014	1	2003	0.528767	0	0	0	0	0	0	0	0	0
ID0415	M	2003	2004		45	CTRL	0	0	1	0	1	0	1	0	0	1	0	0	0	1	0	0	0		1.11359	0		1.11359	0		1.11359	0		1.11359	0		1.11359	0		1.11359	0	0	0	0	0	0	0	0	0
ID0416	M	2001	2006		65	CASE	0	0	1	0	0	0	1	0	0	1	0	0	0	1	0	0	0		4.83014	0		4.83014	0		4.83014	0		4.83014	0		4.83014	0		4.83014	0	0	0	0	0	0	0	0	0
ID0417	M	2000	2014		38	CASE	0	0	0	0	0	0	1	0	0	1	0	0	0	0	1	0	0		14.1124	0		14.1124	1	2006	6.68496	1	2006	6.61373	0		14.1124	1	2006	6.61373	0	0	0	0	0	0	0	0	0
ID0418	F	2013	2013		78	CTRL	0	0	1	0	0	0	1	0	0	1	0	0	0	0	0	0	0		0.230137	0		0.230137	0		0.230137	0		0.230137	0		0.230137	0		0.230137	0	0	0	0	0	0	0	0	0
ID0419	F	2008	2009		60	CTRL	0	0	1	0	1	0	0	0	0	1	0	0	0	1	1	0	0		0.966165	0		0.966165	0		0.966165	0		0.966165	1	2010	1.45384	1	2010	1.45384	0	0	0	0	0	0	0	0	0
ID0420	M	2011	2014		81	CASE	0	0	0	0	0	0	0	0	0	1	0	0	0	0	1	0	0		2.26027	0		2.26027	0		2.26027	0		2.26027	0		2.26027	0		2.26027	0	0	0	0	0	0	0	0	0
ID0421	F	2005	2006		61	CASE	0	0	1	0	0	0	0	0	0	1	0	0	0	0	0	0	0		0.728767	0		0.728767	0		0.728767	0		0.728767	0		0.728767	0		0.728767	0	0	0	1	7	7	0	0	0
ID0422	M	2013	2014		59	CASE	0	0	0	0	0	0	1	0	0	0	0	1	0	0	0	1	0		0.575342	0		0.575342	0		0.575342	0		0.575342	0		0.575342	0		0.575342	0	0	0	0	0	0	0	0	0
ID0423	M	2006	2006		76	CTRL	0	0	1	0	0	0	1	0	0	1	0	0	0	0	0	0	0		0.172603	1	2012	6.73762	1	2008	1.98352	0		0.172603	0		0.172603	1	2012	6.73762	0	0	0	0	0	0	0	0	0
ID0424	M	2004	2005		76	CTRL	0	0	1	0	1	1	1	0	0	1	0	0	0	1	1	0	0		0.920481	0		0.920481	1	2004	0.010929	0		0.920481	0		0.920481	0		0.920481	0	0	0	0	0	0	0	0	0
ID0425	M	2000	2010		57	CASE	0	0	0	0	0	0	0	0	0	1	0	0	0	0	1	0	0		10.1096	0		10.1096	1	2008	8.90164	0		10.1096	1	2002	2.48223	1	2002	2.48223	0	0	0	0	0	0	0	0	0
ID0426	F	2000	2014		62	CASE	0	0	0	0	0	0	0	0	0	1	0	0	0	0	1	0	0		14.1097	1	2010	10.8412	0		14.1097	1	2000	0.825137	0		14.1097	1	2000	0.825137	1	9	4.5	0	0	0	0	0	0
ID0427	F	2000	2014		51	CTRL	0	0	0	0	0	0	0	0	0	1	0	0	0	0	0	0	0		14.2083	1	2008	8.68852	0		14.2083	0		14.2083	1	2012	12.3798	1	2008	8.68852	0	0	0	0	0	0	0	0	0
ID0428	F	2001	2002		63	CASE	0	0	1	0	0	0	0	0	0	1	0	0	0	0	0	0	0		1.32877	0		1.32877	1	2004	3.40936	0		1.32877	0		1.32877	0		1.32877	0	0	0	0	0	0	0	0	0
ID0429	M	2008	2010		75	CASE	0	0	0	0	1	1	0	1	0	1	0	0	0	0	0	0	0		1.71503	0		1.71503	1	2008	0.00546448	0		1.71503	0		1.71503	0		1.71503	0	0	0	0	0	0	0	0	0
ID0430	M	2002	2014		64	CTRL	0	0	1	0	0	0	0	0	0	1	0	0	0	1	1	0	0		11.6164	1	2008	5.67359	1	2006	3.6411	0		11.6164	1	2008	6.05337	1	2008	5.67359	0	0	0	0	0	0	0	0	0
ID0431	M	2007	2007		77	CASE	0	0	1	0	1	1	0	1	0	1	0	0	0	0	1	0	0		0.350685	0		0.350685	1	2007	0.00273973	0		0.350685	0		0.350685	0		0.350685	0	0	0	0	0	0	0	0	0
ID0432	F	2004	2013		65	CASE	0	0	1	1	0	1	0	0	0	1	0	0	0	0	0	0	0		9.31836	1	2007	2.9896	1	2004	0.0382514	0		9.31836	0		9.31836	1	2007	2.9896	1	9	4.5	0	0	0	0	0	0
ID0433	F	2000	2009		84	CTRL	0	0	0	0	0	1	1	0	0	1	0	0	0	0	0	0	1	2002	1.88718	0		8.85431	1	2000	0.057377	0		8.85431	0		8.85431	1	2002	1.88718	0	0	0	0	0	0	0	0	0
ID0434	F	2011	2014		47	CASE	0	0	0	0	0	0	0	0	0	1	0	0	0	0	0	0	0		2.79452	0		2.79452	0		2.79452	1	2011	0.389041	0		2.79452	1	2011	0.389041	0	0	0	0	0	0	0	0	0
ID0435	F	2012	2014		77	CTRL	0	0	1	0	1	1	1	0	0	1	0	0	0	1	0	0	0		1.93774	0		1.93774	0		1.93774	0		1.93774	0		1.93774	0		1.93774	0	0	0	0	0	0	0	0	0
ID0436	M	2009	2014		59	CASE	0	0	0	0	0	1	0	0	0	1	0	0	0	0	0	0	0		4.96986	0		4.96986	1	2009	0.0383562	0		4.96986	0		4.96986	0		4.96986	0	0	0	0	0	0	0	0	0
ID0437	M	2005	2013		47	CASE	0	0	0	1	1	0	1	0	1	1	0	0	0	0	0	0	0		7.90959	0		7.90959	0		7.90959	0		7.90959	0		7.90959	0		7.90959	0	0	0	0	0	0	1	7	7
ID0438	M	2012	2012		68	CTRL	0	0	0	0	0	0	1	0	0	1	0	0	0	0	0	0	0		0.174863	0		0.174863	0		0.174863	0		0.174863	0		0.174863	0		0.174863	0	0	0	0	0	0	0	0	0
ID0439	F	2003	2003		55	CTRL	0	0	1	0	1	0	0	0	0	1	0	0	0	0	1	0	0		0.210959	0		0.210959	1	2003	0.0821918	0		0.210959	1	2006	3.33699	1	2006	3.33699	0	0	0	0	0	0	0	0	0
ID0440	M	2012	2013		40	CASE	0	0	0	0	1	1	1	0	0	1	0	0	0	1	1	0	0		0.645602	1	2013	0.453821	1	2012	0.00273224	0		0.645602	0		0.645602	1	2013	0.453821	0	0	0	0	0	0	0	0	0
ID0441	F	2011	2014		44	CASE	0	0	0	0	0	0	0	0	0	1	0	0	0	0	0	0	0		2.47945	0		2.47945	0		2.47945	1	2012	0.558253	0		2.47945	1	2012	0.558253	1	4	4	0	0	0	0	0	0
ID0442	M	2001	2013		50	CASE	0	0	0	0	0	0	0	1	0	1	0	0	0	1	0	0	1	2010	9.07123	0		12.3397	1	2006	4.56438	1	2007	5.63288	1	2005	3.71507	1	2005	3.71507	1	7	7	0	0	0	0	0	0
ID0443	M	2000	2003		55	CTRL	0	0	1	0	0	0	0	0	0	1	0	0	0	1	1	0	0		3.23613	1	2013	13.4361	0		3.23613	1	2005	5.3649	1	2013	13.132	1	2005	5.3649	0	0	0	0	0	0	0	0	0
ID0444	F	2000	2010		38	CASE	0	0	0	1	1	0	0	1	0	1	0	0	0	0	1	0	0		10.1038	1	2006	5.90382	1	2001	0.27916	1	2002	1.53943	0		10.1038	1	2002	1.53943	1	7	0	0	0	0	0	0	0
ID0445	M	2001	2003		60	CASE	0	0	0	0	0	0	0	0	0	1	0	0	0	0	0	0	0		2.02466	0		2.02466	0		2.02466	0		2.02466	1	2002	0.706849	1	2002	0.706849	1	14	14	0	0	0	0	0	0
ID0446	M	2007	2007		70	CTRL	0	0	1	0	1	0	1	0	0	1	0	0	0	1	0	0	0		0.249315	0		0.249315	0		0.249315	0		0.249315	0		0.249315	0		0.249315	0	0	0	0	0	0	0	0	0
ID0447	F	2006	2013		43	CASE	0	0	0	0	0	1	1	1	0	1	0	0	0	1	0	0	0		6.73425	1	2010	3.17808	1	2006	0.0246575	0		6.73425	0		6.73425	1	2010	3.17808	0	0	0	1	7	14	0	0	0
ID0448	F	2003	2006		60	CTRL	0	0	0	0	0	1	0	0	0	1	0	0	0	1	1	0	0		2.86575	1	2003	0.309589	1	2003	0.0383562	1	2004	0.955498	1	2004	1.65222	1	2003	0.309589	0	0	0	0	0	0	0	0	0
ID0449	F	2007	2012		55	CASE	0	0	1	0	1	1	1	0	0	1	0	0	0	1	1	0	0		4.87629	0		4.87629	1	2007	0.0493151	0		4.87629	0		4.87629	0		4.87629	0	0	0	0	0	0	0	0	0
ID0450	F	2012	2012		61	CTRL	0	0	1	0	0	0	1	0	0	1	0	0	0	1	0	0	0		0.382514	0		0.382514	0		0.382514	0		0.382514	0		0.382514	0		0.382514	0	0	0	0	0	0	0	0	0
ID0451	M	2009	2014		57	CTRL	0	0	0	0	0	0	1	0	1	1	0	0	0	1	0	0	0		4.66301	0		4.66301	0		4.66301	0		4.66301	0		4.66301	0		4.66301	0	0	0	0	0	0	0	0	0
ID0452	M	2011	2014		48	CTRL	0	0	0	0	0	0	1	0	0	1	0	0	0	1	1	0	0		2.71233	0		2.71233	0		2.71233	0		2.71233	0		2.71233	0		2.71233	0	0	0	0	0	0	0	0	0
ID0453	F	2012	2013		60	CASE	0	0	1	0	1	1	1	1	0	1	0	0	0	0	1	0	0		0.828475	1	2012	0.0765027	1	2012	0.144809	1	2012	0.122951	0		0.828475	1	2012	0.0765027	1	48	15	0	0	0	1	14	7
ID0454	F	2001	2008		50	CASE	0	0	1	0	0	0	0	1	0	1	0	0	0	1	0	0	0		7.11536	0		7.11536	0		7.11536	1	2001	0.0712329	0		7.11536	1	2001	0.0712329	1	49	8.8	1	70	1.84	1	7	5.6
ID0455	F	2011	2012		53	CTRL	0	0	0	0	0	0	0	0	0	1	0	0	0	0	0	0	0		0.69229	0		0.69229	0		0.69229	0		0.69229	0		0.69229	0		0.69229	0	0	0	0	0	0	0	0	0
ID0456	F	2011	2013		34	CASE	0	0	0	0	0	0	0	0	0	1	0	0	0	1	0	0	0		2.55342	0		2.55342	0		2.55342	0		2.55342	0		2.55342	0		2.55342	0	0	0	0	0	0	0	0	0
ID0457	M	2007	2009		71	CTRL	0	0	0	1	0	1	1	1	0	1	0	0	0	1	1	0	0		2.07671	1	2013	5.6411	0		2.07671	1	2007	0.115068	0		2.07671	1	2007	0.115068	0	0	0	0	0	0	0	0	0
ID0458	M	2005	2006		59	CTRL	0	0	0	0	0	0	0	1	0	1	0	0	0	0	0	0	0		0.364384	0		0.364384	0		0.364384	0		0.364384	0		0.364384	0		0.364384	0	0	0	0	0	0	0	0	0
ID0459	F	2006	2014		42	CTRL	0	0	0	0	0	0	0	1	0	1	0	0	0	1	1	0	0		7.61096	0		7.61096	1	2009	2.95068	1	2010	4.43836	0		7.61096	1	2010	4.43836	0	0	0	0	0	0	0	0	0
ID0460	F	2011	2014		74	CASE	0	0	0	0	0	1	0	1	0	1	0	0	0	0	0	0	0		2.13151	0		2.13151	1	2011	0.00821918	0		2.13151	1	2013	1.48219	1	2013	1.48219	0	0	0	1	12	9	0	0	0
ID0461	M	2004	2014		59	CTRL	0	0	1	0	0	1	0	0	0	1	0	0	0	1	1	0	0		9.34197	1	2005	0.56389	1	2005	1.02142	1	2013	8.6132	1	2011	6.34197	1	2005	0.56389	0	0	0	0	0	0	0	0	0
ID0462	F	2000	2001		38	CTRL	0	0	1	0	0	1	0	0	0	1	0	0	0	0	0	0	0		1.02073	0		1.02073	1	2009	9.13854	0		1.02073	1	2005	4.98785	1	2005	4.98785	0	0	0	0	0	0	0	0	0
ID0463	F	2000	2012		55	CTRL	0	0	0	0	0	0	0	0	0	1	0	0	0	0	0	0	0		12.0355	1	2011	11.6576	0		12.0355	0		12.0355	0		12.0355	1	2011	11.6576	0	0	0	0	0	0	0	0	0
ID0464	M	2006	2007		79	CTRL	0	0	1	0	0	0	1	1	0	1	0	0	0	1	0	0	0		0.213699	0		0.213699	0		0.213699	0		0.213699	0		0.213699	0		0.213699	0	0	0	0	0	0	0	0	0
ID0465	F	2005	2013		66	CASE	0	0	0	0	0	0	1	0	0	1	0	0	0	0	1	0	0		8.07123	0		8.07123	0		8.07123	1	2006	0.0986301	0		8.07123	1	2006	0.0986301	0	0	0	0	0	0	0	0	0
ID0466	M	2008	2011		50	CASE	0	0	0	0	0	0	1	0	0	1	0	0	0	1	1	0	0		3.79218	0		3.79218	0		3.79218	0		3.79218	1	2012	4.8224	1	2012	4.8224	0	0	0	0	0	0	0	0	0
ID0467	F	2003	2014		58	CTRL	0	0	0	0	1	1	0	0	0	1	0	0	0	0	1	0	0		11.1178	0		11.1178	1	2003	0.0547945	0		11.1178	1	2003	0.726027	1	2003	0.726027	0	0	0	0	0	0	0	0	0
ID0468	F	2010	2013		72	CASE	0	0	1	0	1	0	1	1	0	1	0	0	0	0	0	0	0		2.46301	0		2.46301	0		2.46301	0		2.46301	1	2011	0.665753	1	2011	0.665753	0	0	0	0	0	0	0	0	0
ID0469	M	2003	2014		64	CASE	0	0	0	0	0	0	1	1	1	1	0	0	0	0	0	0	0		10.1945	0		10.1945	0		10.1945	0		10.1945	1	2004	0.516558	1	2004	0.516558	1	27	6.75	1	12	6	0	0	0
ID0470	F	2012	2013		36	CTRL	0	0	0	0	0	0	0	0	0	1	0	0	0	0	0	0	0		0.750101	0		0.750101	0		0.750101	0		0.750101	0		0.750101	0		0.750101	0	0	0	0	0	0	0	0	0
ID0471	F	2009	2010		77	CASE	0	0	0	0	0	0	0	0	0	1	0	0	0	0	0	0	0		0.928767	0		0.928767	0		0.928767	0		0.928767	0		0.928767	0		0.928767	0	0	0	0	0	0	0	0	0
ID0472	F	2008	2014		59	CASE	0	0	1	0	1	0	0	0	0	1	0	0	0	0	0	0	0		5.76825	0		5.76825	0		5.76825	0		5.76825	1	2012	4.24317	1	2012	4.24317	0	0	0	0	0	0	0	0	0
ID0473	M	2008	2014		78	CASE	0	0	1	0	0	1	0	0	1	1	0	0	0	1	1	0	0		6.03294	0		6.03294	1	2008	0.010929	0		6.03294	0		6.03294	0		6.03294	0	0	0	0	0	0	0	0	0
ID0474	M	2005	2013		62	CTRL	0	0	0	0	0	0	0	0	0	1	0	0	0	1	1	0	0		7.37808	0		7.37808	1	2011	5.96712	0		7.37808	0		7.37808	0		7.37808	0	0	0	0	0	0	0	0	0
ID0475	M	2005	2007		67	CASE	0	0	1	0	1	1	0	0	0	1	0	0	0	1	1	0	0		2.20548	1	2010	5.50411	1	2005	0.49863	0		2.20548	0		2.20548	1	2010	5.50411	0	0	0	0	0	0	0	0	0
ID0476	M	2007	2008		54	CTRL	0	0	0	0	0	0	0	0	0	1	0	0	0	0	1	0	0		0.287072	1	2008	0.647728	0		0.287072	0		0.287072	0		0.287072	1	2008	0.647728	0	0	0	0	0	0	0	0	0
ID0477	F	2000	2013		71	CASE	0	0	1	0	1	0	0	1	1	1	0	0	0	1	1	0	0		12.6398	1	2007	6.74391	1	2005	5.11925	0		12.6398	1	2004	3.51639	1	2004	3.51639	1	28	21	0	0	0	0	0	0
ID0478	F	2013	2013		64	CTRL	0	0	0	0	1	0	1	0	0	0	0	1	0	1	1	1	0		0.172603	0		0.172603	0		0.172603	0		0.172603	0		0.172603	0		0.172603	0	0	0	0	0	0	0	0	0
ID0479	F	2000	2001		72	CTRL	0	0	0	0	0	1	0	0	0	1	0	0	0	1	0	0	0		0.994663	1	2005	5.30151	1	2000	0.0300546	0		0.994663	0		0.994663	1	2005	5.30151	0	0	0	0	0	0	0	0	0
ID0480	F	2009	2011		64	CTRL	0	0	1	0	0	1	0	0	0	1	0	0	0	0	0	0	0		2.52329	0		2.52329	1	2009	0.0191781	0		2.52329	0		2.52329	0		2.52329	0	0	0	0	0	0	0	0	0
ID0481	F	2000	2011		71	CTRL	0	0	1	0	0	0	0	0	0	1	0	0	0	1	1	0	0		11.2305	0		11.2305	0		11.2305	0		11.2305	0		11.2305	0		11.2305	0	0	0	0	0	0	0	0	0
ID0482	F	2012	2014		64	CTRL	0	0	1	0	0	0	1	0	0	1	0	0	0	0	0	0	0		1.3038	1	2013	0.769556	0		1.3038	1	2013	0.7312	0		1.3038	1	2013	0.7312	0	0	0	0	0	0	0	0	0
ID0483	F	2007	2007		72	CTRL	0	0	0	1	0	1	0	1	0	1	0	0	0	0	1	0	0		0.172603	0		0.172603	1	2007	0.476712	0		0.172603	0		0.172603	0		0.172603	0	0	0	0	0	0	0	0	0
ID0484	M	2009	2011		71	CASE	0	0	0	0	1	0	1	0	0	1	0	0	0	1	0	0	0		2.01096	0		2.01096	0		2.01096	0		2.01096	0		2.01096	0		2.01096	1	56	9.42857	0	0	0	0	0	0
ID0485	F	2000	2001		66	CTRL	0	0	0	0	0	1	0	0	0	1	0	0	0	1	0	0	0		1.3267	1	2004	3.88525	1	2000	0.0382514	1	2000	0.106557	0		1.3267	1	2000	0.106557	0	0	0	0	0	0	0	0	0
ID0486	F	2000	2011		61	CASE	0	0	1	0	0	1	0	0	0	1	0	0	0	1	0	0	0		10.1314	0		10.1314	1	2010	9.88206	0		10.1314	0		10.1314	0		10.1314	0	0	0	0	0	0	0	0	0
ID0487	M	2000	2000		40	CTRL	0	0	0	0	0	1	1	1	0	1	0	0	0	0	1	0	0		0.172131	1	2001	1.6361	1	2002	2.68816	0		0.172131	0		0.172131	1	2001	1.6361	0	0	0	0	0	0	0	0	0
ID0488	F	2002	2002		48	CTRL	0	0	0	0	0	0	1	0	0	1	0	0	0	0	0	0	0		0.191781	0		0.191781	0		0.191781	0		0.191781	0		0.191781	0		0.191781	0	0	0	0	0	0	0	0	0
ID0489	F	2010	2012		72	CASE	0	0	1	1	1	1	1	0	1	1	0	0	0	1	0	0	0		1.53374	1	2010	0.0273973	1	2011	0.805479	0		1.53374	0		1.53374	1	2010	0.0273973	0	0	0	0	0	0	0	0	0
ID0490	F	2008	2008		63	CTRL	0	0	1	0	0	0	1	0	1	1	0	0	0	0	1	0	0		0.29235	1	2009	0.809626	0		0.29235	0		0.29235	0		0.29235	1	2009	0.809626	0	0	0	0	0	0	0	0	0
ID0491	F	2006	2009		65	CASE	0	0	0	0	0	0	0	0	0	1	0	0	0	1	1	0	0		3.09315	0		3.09315	0		3.09315	0		3.09315	0		3.09315	0		3.09315	1	6	6	0	0	0	0	0	0
ID0492	F	2012	2014		60	CTRL	0	0	0	0	0	0	0	0	0	1	0	0	0	0	0	0	0		1.84199	1	2013	0.707748	0		1.84199	0		1.84199	1	2013	1.2283	1	2013	0.707748	0	0	0	0	0	0	0	0	0
ID0493	M	2001	2001		60	CTRL	0	0	0	0	1	1	0	1	0	1	0	0	0	1	1	0	0		0.49589	1	2002	1.04384	1	2001	0.0383562	0		0.49589	0		0.49589	1	2002	1.04384	0	0	0	0	0	0	0	0	0
ID0494	M	2005	2014		65	CTRL	0	0	0	0	0	0	0	0	0	1	0	0	0	1	0	0	0		8.41644	0		8.41644	1	2009	3.39178	0		8.41644	1	2009	4.16986	1	2009	4.16986	0	0	0	0	0	0	0	0	0
ID0495	F	2008	2010		75	CTRL	0	0	1	0	0	1	1	0	0	1	0	0	0	0	0	0	0		2.22028	0		2.22028	1	2008	0.0765027	0		2.22028	0		2.22028	0		2.22028	0	0	0	0	0	0	0	0	0
ID0496	M	2006	2007		76	CTRL	0	0	0	0	0	1	0	0	0	1	0	0	0	1	1	0	1	2007	0.942466	0		0.172603	1	2007	0.0684932	0		0.172603	0		0.172603	1	2007	0.942466	0	0	0	0	0	0	0	0	0
ID0497	F	2012	2012		74	CTRL	0	0	0	0	0	0	1	0	0	1	0	0	0	0	0	0	0		0.210383	0		0.210383	0		0.210383	0		0.210383	0		0.210383	0		0.210383	1	21	18.6667	0	0	0	0	0	0
ID0498	F	2007	2014		47	CASE	0	0	0	0	0	0	0	0	0	1	0	0	0	0	0	0	0		7.03014	0		7.03014	0		7.03014	1	2008	1.62529	1	2010	3.3726	1	2008	1.62529	0	0	0	0	0	0	0	0	0
ID0499	F	2013	2013		87	CTRL	0	0	1	0	0	1	0	0	0	1	0	0	0	0	0	0	0		0.339726	0		0.339726	1	2013	0.0191781	0		0.339726	0		0.339726	0		0.339726	0	0	0	0	0	0	0	0	0
ID0500	F	2008	2014		55	CASE	0	0	1	0	0	1	0	0	0	1	0	0	0	0	0	0	0		6.19455	0		6.19455	1	2008	0.00273224	0		6.19455	0		6.19455	0		6.19455	0	0	0	0	0	0	0	0	0
ID0501	F	2005	2012		71	CASE	0	0	1	0	0	0	1	0	0	1	0	0	0	1	0	0	0		6.97932	0		6.97932	0		6.97932	1	2007	1.83836	0		6.97932	1	2007	1.83836	0	0	0	0	0	0	0	0	0
ID0502	M	2002	2014		23	CTRL	0	0	0	0	0	0	0	0	0	1	0	0	0	0	0	0	0		11.5425	0		11.5425	0		11.5425	0		11.5425	1	2013	11.2904	1	2013	11.2904	0	0	0	0	0	0	0	0	0
ID0503	F	2007	2014		69	CTRL	0	0	0	0	0	0	0	0	0	1	0	0	0	0	0	0	0		6.29315	0		6.29315	0		6.29315	0		6.29315	1	2008	0.136926	1	2008	0.136926	0	0	0	0	0	0	0	0	0
ID0504	M	2004	2007		77	CASE	0	0	1	0	1	1	0	0	0	1	0	0	0	1	0	0	1	2007	3.15279	0		2.3884	0		2.3884	1	2008	3.39891	0		2.3884	1	2007	3.15279	0	0	0	0	0	0	0	0	0
ID0505	F	2007	2014		36	CASE	0	0	1	0	0	0	0	0	0	1	0	0	0	0	0	0	0		6.88493	0		6.88493	0		6.88493	1	2007	0.0547945	0		6.88493	1	2007	0.0547945	1	54	10.6667	0	0	0	0	0	0
ID0506	F	2010	2011		57	CTRL	0	0	0	1	0	0	0	1	0	1	0	0	0	0	1	0	0		0.172603	0		0.172603	0		0.172603	0		0.172603	0		0.172603	0		0.172603	0	0	0	0	0	0	0	0	0
ID0507	F	2007	2014		54	CTRL	0	0	1	0	0	0	0	0	0	1	0	0	0	1	1	0	0		6.67123	1	2007	0.183562	0		6.67123	0		6.67123	1	2009	1.83014	1	2007	0.183562	0	0	0	0	0	0	0	0	0
ID0508	M	2002	2002		87	CTRL	0	0	1	0	0	1	0	0	0	1	0	0	0	1	0	0	1	2002	0.189041	0		0.334247	1	2002	0.0246575	0		0.334247	0		0.334247	1	2002	0.189041	0	0	0	0	0	0	0	0	0
ID0509	F	2008	2010		67	CASE	0	0	1	1	1	0	1	0	0	1	0	0	0	1	0	0	0		2.40073	0		2.40073	1	2010	2.29936	0		2.40073	0		2.40073	0		2.40073	0	0	0	0	0	0	0	0	0
ID0510	M	2009	2014		75	CTRL	0	0	1	0	1	1	0	0	0	1	0	0	0	1	0	0	1	2010	1.5726	1	2013	4.29589	1	2009	0.0164384	0		4.87945	0		4.87945	1	2010	1.5726	0	0	0	0	0	0	0	0	0
ID0511	M	2008	2008		40	CTRL	0	0	0	0	0	0	1	1	0	1	0	0	0	0	0	0	0		0.333333	1	2011	3.14285	0		0.333333	0		0.333333	0		0.333333	1	2011	3.14285	0	0	0	0	0	0	0	0	0
ID0512	F	2007	2014		77	CASE	0	0	1	0	0	1	0	0	0	1	0	0	0	0	0	0	0		6.93973	0		6.93973	1	2007	0.0191781	0		6.93973	0		6.93973	0		6.93973	0	0	0	0	0	0	0	0	0
ID0513	M	2012	2014		67	CTRL	0	0	1	0	0	0	0	0	0	1	0	0	0	1	0	0	0		1.648	0		1.648	0		1.648	0		1.648	0		1.648	0		1.648	0	0	0	0	0	0	0	0	0
ID0514	F	2013	2013		52	CTRL	0	0	0	0	0	0	0	0	0	1	0	0	0	0	0	0	0		0.172603	0		0.172603	0		0.172603	0		0.172603	0		0.172603	0		0.172603	0	0	0	0	0	0	0	0	0
ID0515	M	2013	2013		60	CTRL	0	0	1	0	0	0	0	0	0	1	0	0	0	1	1	0	0		0.613699	0		0.613699	0		0.613699	0		0.613699	0		0.613699	0		0.613699	0	0	0	0	0	0	0	0	0
ID0516	F	2003	2003		70	CTRL	0	0	1	0	0	0	1	1	0	1	0	0	0	1	0	0	0		0.172603	1	2006	2.86575	0		0.172603	0		0.172603	0		0.172603	1	2006	2.86575	0	0	0	0	0	0	0	0	0
ID0517	F	2007	2007		25	CTRL	0	0	0	0	0	0	0	1	0	1	0	0	0	0	0	0	0		0.306849	0		0.306849	0		0.306849	1	2008	0.473763	0		0.306849	1	2008	0.473763	0	0	0	0	0	0	0	0	0
ID0518	M	2002	2014		65	CTRL	0	0	1	0	0	0	1	1	0	1	0	0	0	1	1	0	0		11.6329	1	2009	6.76712	1	2003	1.18356	0		11.6329	0		11.6329	1	2009	6.76712	0	0	0	0	0	0	0	0	0
ID0519	M	2004	2014		74	CASE	0	0	1	0	0	1	0	0	0	1	0	0	0	0	1	0	1	2004	0.286885	0		9.67545	1	2004	0.0273224	0		9.67545	0		9.67545	1	2004	0.286885	1	14	7	0	0	0	1	14	7
ID0520	M	2007	2014		43	CASE	0	0	1	0	0	0	0	0	0	1	0	0	0	0	0	0	0		7.01096	0		7.01096	0		7.01096	0		7.01096	0		7.01096	0		7.01096	1	5	7.5	0	0	0	0	0	0
ID0521	M	2003	2003		38	CTRL	0	0	1	0	0	0	1	1	0	1	0	0	0	1	1	0	0		0.682192	0		0.682192	1	2007	3.83288	0		0.682192	0		0.682192	0		0.682192	0	0	0	0	0	0	0	0	0
ID0522	F	2009	2009		27	CTRL	0	0	0	0	0	0	0	0	0	1	0	0	0	1	0	0	0		0.350685	0		0.350685	0		0.350685	0		0.350685	0		0.350685	0		0.350685	0	0	0	0	0	0	0	0	0
ID0523	F	2011	2014		75	CASE	0	0	0	0	0	0	0	0	0	1	0	0	0	1	1	0	0		2.15616	1	2013	1.56986	1	2013	1.55616	0		2.15616	1	2013	1.56438	1	2013	1.56438	1	21	10.5	1	7	7	0	0	0
ID0524	F	2013	2013		63	CTRL	0	0	1	0	0	0	0	0	0	1	0	0	0	1	0	0	0		0.273973	0		0.273973	0		0.273973	0		0.273973	0		0.273973	0		0.273973	0	0	0	0	0	0	0	0	0
ID0525	F	2011	2011		66	CTRL	0	0	1	0	0	1	1	0	0	1	0	0	0	0	0	0	0		0.172603	1	2013	2.10959	0		0.172603	0		0.172603	0		0.172603	1	2013	2.10959	1	5	5	0	0	0	0	0	0
ID0526	M	2007	2009		41	CASE	0	0	0	0	0	0	1	0	0	1	0	0	0	1	1	0	0		2.0411	1	2008	0.815128	0		2.0411	1	2008	0.782341	0		2.0411	1	2008	0.782341	0	0	0	0	0	0	0	0	0
ID0527	M	2000	2002		35	CASE	0	0	0	0	0	1	0	0	0	1	0	0	0	1	1	0	0		1.38902	0		1.38902	1	2001	0.0246351	0		1.38902	0		1.38902	0		1.38902	0	0	0	0	0	0	0	0	0
ID0528	F	2004	2014		56	CASE	0	0	0	0	1	0	1	1	0	1	0	0	0	1	1	0	0		9.64223	1	2010	5.90251	0		9.64223	0		9.64223	0		9.64223	1	2010	5.90251	0	0	0	1	7	8.4	1	3	3
ID0529	F	2003	2003		72	CTRL	0	0	0	0	1	1	1	0	0	1	0	0	0	0	0	0	0		0.29589	0		0.29589	1	2005	1.5863	0		0.29589	0		0.29589	0		0.29589	0	0	0	0	0	0	0	0	0
ID0530	M	2007	2014		32	CASE	0	0	0	0	0	0	1	0	0	1	0	0	0	0	0	0	0		6.72603	0		6.72603	0		6.72603	1	2012	5.31597	0		6.72603	1	2012	5.31597	0	0	0	0	0	0	0	0	0
ID0531	F	2007	2011		47	CASE	0	0	1	0	1	0	0	0	0	1	0	0	0	0	0	0	0		4.09589	0		4.09589	0		4.09589	0		4.09589	0		4.09589	0		4.09589	0	0	0	0	0	0	0	0	0
ID0532	F	2000	2014		67	CASE	0	0	0	0	0	0	0	0	0	1	0	0	0	1	1	0	0		14.0276	0		14.0276	0		14.0276	0		14.0276	1	2007	7.34264	1	2007	7.34264	1	13	22.5	0	0	0	0	0	0
ID0533	M	2002	2005		58	CASE	0	0	0	0	1	1	0	0	0	1	0	0	0	1	0	0	1	2005	2.79726	0		2.93151	1	2002	0.0191781	0		2.93151	1	2004	2.26954	1	2004	2.26954	0	0	0	0	0	0	0	0	0
ID0534	F	2010	2013		81	CASE	0	0	1	0	0	1	0	0	0	1	0	0	0	0	1	0	0		2.57534	0		2.57534	1	2010	0.191781	0		2.57534	0		2.57534	0		2.57534	1	5	10	0	0	0	0	0	0
ID0535	M	2002	2014		67	CASE	0	0	1	0	0	0	0	0	0	1	0	0	0	1	1	0	0		11.6466	0		11.6466	1	2006	3.66301	1	2013	10.9589	1	2008	6.20895	1	2008	6.20895	0	0	0	0	0	0	1	28	13
ID0536	F	2012	2012		61	CTRL	0	0	1	0	0	1	0	0	0	1	0	0	0	0	1	0	0		0.612022	1	2012	0.0437158	1	2012	0.0355191	0		0.612022	0		0.612022	1	2012	0.0437158	0	0	0	0	0	0	0	0	0
ID0537	F	2005	2014		73	CASE	0	0	1	0	0	1	0	0	0	1	0	0	0	1	0	0	0		9.01644	0		9.01644	1	2005	0.0191781	1	2010	5.66575	0		9.01644	1	2010	5.66575	0	0	0	0	0	0	0	0	0
ID0538	F	2002	2014		49	CASE	0	0	0	0	0	0	1	0	0	1	0	0	0	1	1	0	0		11.9014	0		11.9014	0		11.9014	1	2002	0.0547945	1	2010	8.30685	1	2002	0.0547945	1	7	11	1	7	16	0	0	0
ID0539	M	2000	2009		50	CASE	0	0	1	0	0	1	1	0	0	1	0	0	0	1	1	0	0		8.92085	1	2008	8.69399	1	2000	0.010929	1	2011	11.1017	0		8.92085	1	2008	8.69399	0	0	0	0	0	0	0	0	0
ID0540	M	2011	2014		58	CASE	0	0	0	0	0	1	1	0	0	1	0	0	0	1	0	0	0		2.34247	0		2.34247	1	2011	0.00273973	0		2.34247	0		2.34247	0		2.34247	1	7	14	1	14	10.5	0	0	0
ID0541	M	2013	2014		58	CTRL	0	0	1	0	0	0	1	1	0	1	0	0	0	0	1	0	0		0.767123	0		0.767123	0		0.767123	0		0.767123	0		0.767123	0		0.767123	0	0	0	0	0	0	0	0	0
ID0542	F	2005	2007		27	CTRL	0	0	0	0	0	0	0	0	0	1	0	0	0	1	0	0	0		2.48219	0		2.48219	0		2.48219	1	2005	0.210959	0		2.48219	1	2005	0.210959	0	0	0	0	0	0	0	0	0
ID0543	F	2009	2011		69	CASE	0	0	1	0	1	1	1	0	0	1	0	0	0	1	0	0	0		1.43014	0		1.43014	1	2009	0.030137	0		1.43014	1	2011	1.20548	1	2011	1.20548	0	0	0	0	0	0	0	0	0
ID0544	M	2007	2008		59	CTRL	0	0	1	0	0	1	0	0	0	1	0	0	0	0	0	0	0		0.191399	0		0.191399	1	2008	0.134022	0		0.191399	0		0.191399	0		0.191399	0	0	0	0	0	0	0	0	0
ID0545	M	2009	2014		68	CTRL	0	0	0	0	0	0	1	0	0	1	0	0	0	1	1	0	1	2010	1.00548	1	2011	1.52055	1	2010	0.827397	1	2010	1.07945	0		4.67123	1	2010	1.00548	0	0	0	0	0	0	0	0	0
ID0546	M	2001	2004		74	CASE	0	0	1	0	0	0	0	1	0	1	0	0	0	1	0	0	0		2.42948	0		2.42948	1	2004	2.49778	0		2.42948	0		2.42948	0		2.42948	0	0	0	0	0	0	0	0	0
ID0547	F	2003	2013		64	CASE	0	0	1	0	0	0	0	0	0	1	0	0	0	0	0	0	0		9.68219	0		9.68219	0		9.68219	0		9.68219	0		9.68219	0		9.68219	0	0	0	0	0	0	0	0	0
ID0548	F	2009	2010		44	CTRL	0	0	0	0	0	0	0	0	0	1	0	0	0	0	0	0	0		0.191781	0		0.191781	0		0.191781	0		0.191781	0		0.191781	0		0.191781	0	0	0	0	0	0	0	0	0
ID0549	M	2006	2014		64	CTRL	0	0	1	0	0	0	0	0	0	1	0	0	0	1	1	0	0		7.20822	0		7.20822	1	2010	3.10411	0		7.20822	0		7.20822	0		7.20822	0	0	0	0	0	0	0	0	0
ID0550	M	2011	2014		54	CTRL	0	0	0	0	0	0	0	1	0	1	0	0	0	0	0	0	0		2.51507	0		2.51507	0		2.51507	0		2.51507	0		2.51507	0		2.51507	0	0	0	0	0	0	0	0	0
ID0551	F	2006	2008		60	CASE	0	0	1	0	0	1	0	0	0	1	0	0	0	0	1	0	0		1.32865	1	2009	3.09041	1	2006	0.030137	0		1.32865	1	2010	3.80274	1	2009	3.09041	0	0	0	0	0	0	0	0	0
ID0552	M	2011	2014		41	CASE	0	0	1	0	1	0	1	1	0	1	0	0	0	0	0	0	0		2.81918	0		2.81918	0		2.81918	0		2.81918	0		2.81918	0		2.81918	0	0	0	0	0	0	0	0	0
ID0553	M	2011	2014		21	CASE	0	0	0	0	0	1	0	0	0	1	0	0	0	0	1	0	0		2.24932	1	2013	1.0274	1	2011	0.00821918	0		2.24932	0		2.24932	1	2013	1.0274	1	21	7	0	0	0	0	0	0
ID0554	M	2010	2011		65	CTRL	0	0	0	0	1	0	1	0	0	1	0	0	0	0	0	0	0		0.917808	1	2011	0.928767	0		0.917808	0		0.917808	0		0.917808	1	2011	0.928767	0	0	0	0	0	0	0	0	0
ID0555	M	2011	2012		39	CTRL	0	0	0	0	0	0	0	0	0	1	0	0	0	0	0	0	0		0.54418	0		0.54418	0		0.54418	0		0.54418	0		0.54418	0		0.54418	0	0	0	0	0	0	0	0	0
ID0556	M	2005	2005		74	CTRL	0	0	0	0	0	0	0	1	0	1	0	0	0	0	0	0	0		0.632877	1	2009	3.86027	1	2006	1.72603	0		0.632877	0		0.632877	1	2009	3.86027	0	0	0	0	0	0	0	0	0
ID0557	F	2008	2010		71	CTRL	0	0	1	0	1	0	1	1	0	1	0	0	0	0	0	0	0		1.28433	1	2008	0.0491803	1	2009	0.440497	0		1.28433	0		1.28433	1	2008	0.0491803	0	0	0	0	0	0	0	0	0
ID0558	M	2000	2014		55	CTRL	0	0	0	0	0	0	0	0	0	1	0	0	0	0	0	0	0		14.0688	0		14.0688	0		14.0688	0		14.0688	1	2009	9.03597	1	2009	9.03597	0	0	0	0	0	0	0	0	0
ID0559	F	2000	2007		65	CTRL	0	0	0	0	0	0	1	0	0	1	0	0	0	1	1	0	1	2002	2.45497	0		7.65771	1	2002	2.47689	0		7.65771	0		7.65771	1	2002	2.45497	0	0	0	0	0	0	0	0	0
ID0560	M	2006	2008		57	CTRL	0	0	1	0	1	1	0	0	0	1	0	0	0	1	1	0	0		1.81808	0		1.81808	1	2006	0.0191781	0		1.81808	0		1.81808	0		1.81808	0	0	0	0	0	0	0	0	0
ID0561	M	2011	2013		88	CTRL	0	0	1	0	0	0	1	0	0	1	0	0	0	1	0	0	0		1.24384	0		1.24384	0		1.24384	0		1.24384	0		1.24384	0		1.24384	0	0	0	0	0	0	0	0	0
ID0562	M	2002	2004		40	CASE	0	0	0	0	0	1	1	0	0	1	0	0	0	1	0	0	0		2.08369	0		2.08369	1	2002	0.271233	0		2.08369	0		2.08369	0		2.08369	0	0	0	0	0	0	0	0	0
ID0563	M	2012	2014		74	CTRL	0	0	1	0	1	1	1	0	0	1	0	0	0	0	0	0	0		1.55785	0		1.55785	0		1.55785	0		1.55785	0		1.55785	0		1.55785	0	0	0	0	0	0	0	0	0
ID0564	F	2006	2014		60	CASE	0	0	1	0	0	0	0	1	0	1	0	0	0	1	0	0	1	2012	5.69743	0		7.43562	0		7.43562	0		7.43562	1	2008	1.30672	1	2008	1.30672	0	0	0	0	0	0	0	0	0
ID0565	F	2000	2014		40	CASE	0	0	0	0	0	0	0	0	0	1	0	0	0	1	0	0	0		13.5578	0		13.5578	1	2005	5.24003	0		13.5578	0		13.5578	0		13.5578	1	51	6.78571	0	0	0	0	0	0
ID0566	M	2007	2014		29	CASE	0	0	0	0	0	0	0	0	0	1	0	0	0	0	0	0	0		6.12603	0		6.12603	0		6.12603	0		6.12603	0		6.12603	0		6.12603	0	0	0	0	0	0	0	0	0
ID0567	M	2009	2011		44	CTRL	0	0	0	1	1	0	0	0	0	1	0	0	0	1	1	0	1	2009	0.120548	0		1.53699	1	2010	0.635616	1	2012	2.40482	0		1.53699	1	2009	0.120548	0	0	0	0	0	0	0	0	0
ID0568	F	2007	2014		80	CASE	0	0	1	0	0	0	0	0	0	1	0	0	0	0	0	0	0		7.07397	0		7.07397	1	2012	5.47781	1	2009	2.72055	0		7.07397	1	2009	2.72055	1	7	10.5	0	0	0	0	0	0
ID0569	F	2006	2006		74	CTRL	0	0	0	0	1	0	1	0	0	1	0	0	0	0	0	0	0		0.230137	1	2006	0.0328767	0		0.230137	1	2007	0.728767	0		0.230137	1	2006	0.0328767	0	0	0	0	0	0	0	0	0
ID0570	F	2007	2012		79	CTRL	0	0	1	0	0	0	1	0	0	1	0	0	0	1	1	0	0		4.91412	1	2012	4.62723	1	2009	2.0411	0		4.91412	1	2008	1.16822	1	2008	1.16822	0	0	0	0	0	0	0	0	0
ID0571	M	2008	2008		76	CTRL	0	0	0	0	0	0	1	0	0	1	0	0	0	1	1	0	0		0.344262	0		0.344262	1	2013	5.78683	1	2009	1.63066	0		0.344262	1	2009	1.63066	0	0	0	0	0	0	0	0	0
ID0572	M	2006	2014		72	CASE	0	0	0	0	0	0	1	0	0	1	0	0	0	1	1	0	0		7.40274	0		7.40274	1	2006	0.0438356	0		7.40274	1	2010	3.72055	1	2010	3.72055	1	7	7	0	0	0	0	0	0
ID0573	M	2000	2014		52	CTRL	0	0	0	0	0	0	0	0	0	1	0	0	0	0	0	0	0		13.8695	1	2011	11.2092	0		13.8695	1	2008	8.07104	1	2004	4.60656	1	2004	4.60656	0	0	0	0	0	0	0	0	0
ID0574	F	2000	2001		72	CTRL	0	0	1	0	1	1	0	0	0	1	0	0	0	1	0	0	1	2007	6.94422	1	2001	1.12778	1	2000	0.0382514	0		0.535998	0		0.535998	1	2001	1.12778	0	0	0	0	0	0	0	0	0
ID0575	F	2012	2014		82	CTRL	0	0	1	0	0	0	0	0	0	1	0	0	0	0	0	0	0		1.87753	0		1.87753	1	2013	1.60904	0		1.87753	0		1.87753	0		1.87753	0	0	0	0	0	0	0	0	0
ID0576	F	2005	2014		51	CASE	0	0	1	0	0	0	1	1	0	1	0	0	0	0	1	0	0		8.41644	1	2012	6.78235	0		8.41644	1	2005	0.117808	1	2011	5.38904	1	2005	0.117808	0	0	0	0	0	0	0	0	0
ID0577	M	2013	2014		69	CTRL	0	0	1	0	1	1	0	1	0	1	0	0	0	1	0	0	0		0.230137	0		0.230137	0		0.230137	0		0.230137	0		0.230137	0		0.230137	0	0	0	0	0	0	0	0	0
ID0578	F	2010	2013		74	CASE	0	0	1	0	0	0	0	0	0	1	0	0	0	0	1	0	0		2.98904	0		2.98904	0		2.98904	0		2.98904	0		2.98904	0		2.98904	0	0	0	0	0	0	0	0	0
ID0579	F	2005	2014		45	CTRL	0	0	0	0	0	1	0	0	0	1	0	0	0	0	0	0	0		8.66301	1	2012	6.91922	0		8.66301	1	2008	3.05857	0		8.66301	1	2008	3.05857	0	0	0	0	0	0	0	0	0
ID0580	F	2013	2014		73	CTRL	0	0	1	1	1	0	1	0	0	1	0	0	0	1	0	0	0		0.693151	0		0.693151	1	2013	0.0219178	0		0.693151	0		0.693151	0		0.693151	0	0	0	0	0	0	0	0	0
ID0581	M	2001	2014		74	CASE	0	0	1	0	0	1	1	0	0	1	0	0	0	0	1	0	0		12.726	1	2009	8.01918	1	2001	0.0383562	0		12.726	1	2002	0.989041	1	2002	0.989041	0	0	0	0	0	0	0	0	0
ID0582	F	2009	2013		81	CTRL	0	0	0	0	0	0	0	0	0	1	0	0	0	1	1	0	0		3.92877	1	2010	0.169863	0		3.92877	1	2013	3.50411	0		3.92877	1	2010	0.169863	0	0	0	0	0	0	0	0	0
ID0583	M	2008	2014		84	CASE	0	0	0	0	0	0	1	0	0	1	0	0	0	0	0	0	0		5.69674	1	2012	4.53279	1	2008	0.196721	0		5.69674	1	2012	4.41257	1	2012	4.41257	1	7	3.5	0	0	0	0	0	0
ID0584	M	2012	2014		75	CTRL	0	0	1	0	0	0	1	0	0	1	0	0	0	0	0	0	0		1.53333	0		1.53333	0		1.53333	0		1.53333	0		1.53333	0		1.53333	0	0	0	0	0	0	0	0	0
ID0585	M	2003	2014		53	CASE	0	0	0	0	0	0	0	1	0	1	0	0	0	1	0	0	0		10.5507	0		10.5507	0		10.5507	0		10.5507	0		10.5507	0		10.5507	0	0	0	0	0	0	0	0	0
ID0586	F	2011	2012		71	CASE	0	0	0	0	0	0	1	0	0	1	0	0	0	0	0	0	0		0.301078	0		0.301078	0		0.301078	0		0.301078	0		0.301078	0		0.301078	1	7	14	0	0	0	0	0	0
ID0587	F	2003	2011		39	CASE	0	0	0	0	0	0	0	0	0	1	0	0	0	1	1	0	0		8.3589	0		8.3589	1	2009	5.77808	1	2004	0.949233	1	2011	7.62192	1	2004	0.949233	0	0	0	0	0	0	0	0	0
ID0588	M	2010	2014		70	CTRL	0	0	1	0	0	0	0	0	0	1	0	0	0	0	0	0	1	2010	0.00273973	0		3.77808	1	2012	2.13296	0		3.77808	0		3.77808	1	2010	0.00273973	0	0	0	0	0	0	0	0	0
ID0589	M	1999	2014		40	CASE	0	0	0	0	0	0	0	0	0	1	0	0	0	0	0	0	1	2011	11.4685	0		14.2438	1	2011	11.5973	0		14.2438	0		14.2438	1	2011	11.4685	0	0	0	0	0	0	0	0	0
ID0590	F	2012	2014		63	CASE	0	0	1	0	0	1	0	1	0	1	0	0	0	0	0	0	0		1.65075	1	2012	0.0136612	1	2012	0.0136612	1	2012	0.0765027	0		1.65075	1	2012	0.0136612	1	7	7	0	0	0	0	0	0
ID0591	M	2000	2014		64	CASE	0	0	0	0	0	0	0	0	0	1	0	0	0	1	0	0	0		13.8855	1	2007	7.23623	0		13.8855	0		13.8855	1	2012	11.8934	1	2007	7.23623	0	0	0	0	0	0	0	0	0
ID0592	F	2011	2013		79	CASE	0	0	1	1	0	1	1	0	1	1	0	0	0	1	0	0	0		2.44932	0		2.44932	0		2.44932	0		2.44932	0		2.44932	0		2.44932	0	0	0	0	0	0	0	0	0
ID0593	M	2005	2014		28	CASE	0	0	1	1	0	0	1	1	0	1	0	0	0	0	0	0	0		8.83288	0		8.83288	0		8.83288	0		8.83288	0		8.83288	0		8.83288	0	0	0	0	0	0	0	0	0
ID0594	M	2009	2012		48	CASE	0	0	1	0	1	1	0	0	0	1	0	0	0	0	1	0	0		2.21906	0		2.21906	1	2009	0.0164384	0		2.21906	0		2.21906	0		2.21906	0	0	0	0	0	0	0	0	0
ID0595	M	2003	2011		71	CASE	0	0	1	0	0	1	1	1	0	1	0	0	0	1	0	0	0		7.41918	0		7.41918	1	2003	0.0191781	0		7.41918	0		7.41918	0		7.41918	0	0	0	0	0	0	0	0	0
ID0596	M	2011	2014		50	CTRL	0	0	0	0	0	0	1	0	0	1	0	0	0	0	0	0	0		2.26027	0		2.26027	0		2.26027	0		2.26027	0		2.26027	0		2.26027	0	0	0	0	0	0	0	0	0
ID0597	M	2000	2014		56	CTRL	0	0	0	0	1	0	1	0	0	1	0	0	0	0	1	0	0		14.0659	1	2010	10.6987	1	2011	11.1535	0		14.0659	1	2000	0.581967	1	2000	0.581967	0	0	0	0	0	0	0	0	0
ID0598	M	2012	2012		42	CTRL	0	0	0	0	0	0	0	1	0	1	0	0	0	0	1	0	0		0.396175	0		0.396175	0		0.396175	0		0.396175	0		0.396175	0		0.396175	0	0	0	0	0	0	0	0	0
ID0599	M	2010	2014		37	CASE	0	0	0	0	1	1	0	1	0	1	0	0	0	0	0	0	1	2010	0.0246575	0		4	1	2010	0.0164384	1	2011	1.47671	0		4	1	2010	0.0246575	0	0	0	0	0	0	0	0	0
ID0600	M	2003	2003		71	CTRL	0	0	0	0	0	1	1	0	0	1	0	0	0	1	1	0	0		0.2	0		0.2	0		0.2	0		0.2	1	2013	10.126	1	2013	10.126	0	0	0	0	0	0	0	0	0
ID0601	F	2007	2014		51	CASE	0	0	0	0	0	0	0	0	0	1	0	0	0	0	0	0	0		6.6137	0		6.6137	0		6.6137	1	2013	6.23836	0		6.6137	1	2013	6.23836	0	0	0	0	0	0	0	0	0
ID0602	F	2005	2005		68	CTRL	0	0	1	0	0	1	0	0	0	1	0	0	0	1	0	0	0		0.383562	1	2010	4.79178	0		0.383562	1	2007	2.49315	0		0.383562	1	2007	2.49315	0	0	0	0	0	0	0	0	0
ID0603	F	2005	2005		33	CTRL	0	0	0	0	0	1	0	0	0	1	0	0	0	1	0	0	0		0.443836	0		0.443836	1	2005	0.0657534	1	2007	2.39452	0		0.443836	1	2007	2.39452	0	0	0	0	0	0	0	0	0
ID0604	M	2011	2014		82	CASE	0	0	1	0	0	1	0	0	1	1	0	0	0	1	1	0	0		3.07945	0		3.07945	1	2011	0.00547945	0		3.07945	0		3.07945	0		3.07945	0	0	0	0	0	0	0	0	0
ID0605	M	2008	2014		58	CASE	0	0	1	0	0	1	1	1	0	1	0	0	0	0	0	0	1	2008	0.0273224	0		5.38839	1	2008	0.0218579	0		5.38839	0		5.38839	1	2008	0.0273224	0	0	0	0	0	0	0	0	0
ID0606	F	2000	2005		67	CASE	0	0	0	0	1	0	0	0	0	1	0	0	0	0	1	0	0		5.16719	0		5.16719	1	2004	4.73497	1	2001	1.19733	1	2000	0.0601093	1	2000	0.0601093	0	0	0	0	0	0	0	0	0
ID0607	M	2000	2008		80	CTRL	0	0	0	0	0	0	0	0	0	1	0	0	0	1	1	0	0		8.37432	1	2002	1.8143	1	2000	0.505464	1	2007	7.71294	0		8.37432	1	2002	1.8143	0	0	0	0	0	0	0	0	0
ID0608	F	2003	2008		77	CTRL	0	0	0	0	0	1	0	0	0	1	0	0	0	0	1	0	0		4.78861	1	2010	6.81096	1	2003	0.0767123	0		4.78861	0		4.78861	1	2010	6.81096	0	0	0	0	0	0	0	0	0
ID0609	F	2013	2014		79	CTRL	0	0	0	0	0	1	0	0	0	1	0	0	0	1	0	0	0		0.49863	0		0.49863	1	2013	0.0219178	0		0.49863	0		0.49863	0		0.49863	0	0	0	0	0	0	0	0	0
ID0610	F	2007	2008		68	CTRL	0	0	1	1	0	1	1	0	0	1	0	0	0	1	1	0	0		0.514949	1	2007	0.0219178	0		0.514949	0		0.514949	0		0.514949	1	2007	0.0219178	0	0	0	0	0	0	0	0	0
ID0611	F	2008	2009		75	CASE	0	0	1	0	1	1	1	0	0	1	0	0	0	1	0	0	0		0.248956	1	2013	4.46813	1	2008	0.0191257	0		0.248956	1	2012	3.39344	1	2012	3.39344	0	0	0	0	0	0	0	0	0
ID0612	M	2008	2014		63	CASE	0	0	0	0	1	0	0	0	0	1	0	0	0	0	0	0	0		5.56039	0		5.56039	0		5.56039	0		5.56039	0		5.56039	0		5.56039	0	0	0	0	0	0	0	0	0
ID0613	M	2000	2009		38	CTRL	0	0	0	0	0	1	1	0	0	1	0	0	0	1	1	0	0		9.93158	1	2007	7.3398	1	2000	0.057377	0		9.93158	0		9.93158	1	2007	7.3398	0	0	0	0	0	0	0	0	0
ID0614	M	2000	2013		58	CTRL	0	0	0	0	0	0	0	0	0	1	0	0	0	0	1	0	0		13.9043	1	2006	6.58376	1	2000	0.42623	0		13.9043	1	2004	4.61202	1	2004	4.61202	0	0	0	0	0	0	0	0	0
ID0615	F	2000	2009		62	CASE	0	0	0	0	1	1	0	0	0	1	0	0	0	0	1	0	0		9.66929	1	2005	5.63368	1	2000	0.0191257	1	2001	1.34875	0		9.66929	1	2001	1.34875	0	0	0	0	0	0	1	15	3.96667
ID0616	F	2004	2014		69	CASE	0	0	1	0	0	1	1	0	0	1	0	0	0	0	0	0	0		10.0251	0		10.0251	1	2004	0.010929	0		10.0251	1	2004	0.150273	1	2004	0.150273	1	14	14	0	0	0	0	0	0
ID0617	F	2009	2013		80	CTRL	0	0	0	0	0	1	0	0	0	1	0	0	0	1	0	0	0		3.87945	0		3.87945	1	2009	0.00821918	0		3.87945	0		3.87945	0		3.87945	0	0	0	0	0	0	0	0	0
ID0618	F	2011	2014		79	CASE	0	0	1	0	0	0	1	0	1	1	0	0	0	0	1	0	0		2.87945	0		2.87945	0		2.87945	0		2.87945	0		2.87945	0		2.87945	0	0	0	0	0	0	0	0	0
ID0619	F	2002	2005		48	CASE	0	0	0	0	0	0	1	0	0	1	0	0	0	0	0	0	0		3.59726	0		3.59726	0		3.59726	1	2004	2.08179	0		3.59726	1	2004	2.08179	1	3	3	0	0	0	0	0	0
ID0620	F	2004	2004		57	CTRL	0	0	0	0	0	0	0	0	0	1	0	0	0	0	0	0	0		0.174863	0		0.174863	0		0.174863	0		0.174863	0		0.174863	0		0.174863	0	0	0	0	0	0	0	0	0
ID0621	M	2012	2012		80	CASE	0	0	1	0	0	1	0	0	0	1	0	0	0	0	0	0	0		0.456284	1	2013	0.524665	1	2012	0.0163934	0		0.456284	0		0.456284	1	2013	0.524665	1	7	7	0	0	0	0	0	0
ID0622	M	2013	2014		89	CTRL	0	0	1	1	0	0	0	0	0	1	0	0	0	0	0	0	0		0.690411	0		0.690411	0		0.690411	0		0.690411	0		0.690411	0		0.690411	0	0	0	0	0	0	0	0	0
ID0623	F	2002	2005		39	CTRL	0	0	0	0	0	1	0	0	0	1	0	0	0	1	1	0	0		3.10685	0		3.10685	1	2002	0.783562	1	2004	2.64733	0		3.10685	1	2004	2.64733	0	0	0	0	0	0	0	0	0
ID0624	M	2011	2012		59	CTRL	0	0	0	0	0	1	1	0	0	1	0	0	0	0	0	0	0		0.249098	0		0.249098	1	2011	0.0383562	0		0.249098	0		0.249098	0		0.249098	0	0	0	0	0	0	0	0	0
ID0625	F	2008	2011		36	CASE	0	0	0	0	0	1	0	0	0	1	0	0	0	0	0	0	0		3.04965	0		3.04965	1	2008	0.00819672	0		3.04965	0		3.04965	0		3.04965	0	0	0	0	0	0	0	0	0
ID0626	M	2010	2011		54	CTRL	0	0	0	0	0	0	0	0	0	1	0	0	0	0	0	0	0		0.613699	0		0.613699	0		0.613699	0		0.613699	0		0.613699	0		0.613699	0	0	0	0	0	0	0	0	0
ID0627	M	2008	2014		72	CASE	0	0	1	0	0	0	0	0	0	1	0	0	0	0	0	0	0		5.8391	0		5.8391	0		5.8391	0		5.8391	0		5.8391	0		5.8391	0	0	0	0	0	0	0	0	0
ID0628	M	2000	2014		51	CASE	0	0	0	0	0	1	0	0	0	1	0	0	0	1	0	0	0		13.8361	1	2003	3.28818	1	2000	0.0136612	1	2009	9.70188	1	2000	0.677596	1	2000	0.677596	0	0	0	0	0	0	0	0	0
ID0629	F	2001	2013		74	CASE	0	0	0	0	0	0	0	0	0	1	0	0	0	1	0	0	0		11.7068	1	2009	8.51233	1	2011	10.3342	0		11.7068	0		11.7068	1	2009	8.51233	0	0	0	0	0	0	0	0	0
ID0630	M	2013	2014		64	CTRL	0	0	1	1	1	1	0	0	0	1	0	0	0	0	0	0	0		0.419178	0		0.419178	0		0.419178	0		0.419178	0		0.419178	0		0.419178	0	0	0	0	0	0	0	0	0
ID0631	M	2003	2014		62	CASE	0	0	1	0	1	1	0	0	0	1	0	0	0	0	0	0	0		10.5041	0		10.5041	1	2003	0.00821918	0		10.5041	1	2006	2.73699	1	2006	2.73699	1	28	7	0	0	0	1	21	7
ID0632	F	2011	2014		70	CASE	0	0	1	0	0	1	0	0	0	1	0	0	0	0	0	0	0		3.06575	1	2012	1.48893	0		3.06575	1	2011	0.70137	0		3.06575	1	2011	0.70137	1	7	7	0	0	0	0	0	0
ID0633	M	2012	2014		62	CTRL	0	0	0	0	0	0	1	0	0	1	0	0	0	0	0	0	0		1.07381	1	2012	0.0382514	0		1.07381	0		1.07381	0		1.07381	1	2012	0.0382514	0	0	0	0	0	0	0	0	0
ID0634	F	2012	2014		61	CTRL	0	0	1	0	0	1	0	0	0	1	0	0	0	0	1	0	0		1.74078	0		1.74078	1	2012	0.0245902	0		1.74078	0		1.74078	0		1.74078	0	0	0	0	0	0	0	0	0
ID0635	F	2007	2011		49	CASE	0	0	0	0	1	0	1	0	0	1	0	0	0	0	1	0	0		4.41918	0		4.41918	1	2011	4.30411	0		4.41918	0		4.41918	0		4.41918	0	0	0	0	0	0	0	0	0
ID0636	F	2005	2010		29	CASE	0	0	0	0	0	1	0	0	0	1	0	0	0	0	0	0	0		5.20274	0		5.20274	1	2005	0.0191781	1	2008	2.95732	1	2005	0.0410959	1	2005	0.0410959	1	7	7	0	0	0	0	0	0
ID0637	F	2004	2005		64	CTRL	0	0	0	0	1	1	1	0	0	1	0	0	0	1	1	0	0		0.287327	0		0.287327	1	2009	4.68459	1	2004	0.057377	1	2009	4.60787	1	2004	0.057377	0	0	0	0	0	0	0	0	0
ID0638	F	2010	2014		73	CASE	0	0	1	0	1	0	0	0	0	1	0	0	0	0	1	0	0		3.72603	0		3.72603	0		3.72603	1	2011	0.969863	0		3.72603	1	2011	0.969863	0	0	0	0	0	0	0	0	0
ID0639	F	2008	2008		40	CASE	0	0	0	0	0	1	0	1	0	1	0	0	0	0	0	0	0		0.538251	0		0.538251	1	2008	0.010929	1	2008	0.338798	1	2012	4.28142	1	2008	0.338798	1	12	6	0	0	0	0	0	0
ID0640	F	2003	2014		42	CASE	0	0	0	0	1	0	0	0	0	1	0	0	0	0	0	0	0		10.5452	0		10.5452	1	2012	8.55292	1	2008	5.13216	0		10.5452	1	2008	5.13216	0	0	0	0	0	0	0	0	0
ID0641	F	2004	2014		72	CASE	0	0	1	0	0	0	1	0	0	1	0	0	0	0	0	0	0		9.19145	0		9.19145	0		9.19145	0		9.19145	1	2008	3.25137	1	2008	3.25137	0	0	0	0	0	0	0	0	0
ID0642	M	2006	2011		52	CASE	0	0	0	0	0	0	0	0	0	1	0	0	0	0	0	0	0		5.69315	0		5.69315	0		5.69315	0		5.69315	0		5.69315	0		5.69315	0	0	0	0	0	0	0	0	0
ID0643	M	2012	2014		61	CTRL	0	0	1	0	0	1	1	0	0	1	0	0	0	0	1	0	0		1.38569	0		1.38569	1	2012	0.010929	0		1.38569	0		1.38569	0		1.38569	0	0	0	0	0	0	0	0	0
ID0644	M	2001	2002		72	CTRL	0	0	1	0	0	1	0	0	0	1	0	0	0	1	1	0	1	2004	2.31216	0		0.430137	1	2001	0.0465753	0		0.430137	0		0.430137	1	2004	2.31216	0	0	0	0	0	0	0	0	0
ID0645	M	2012	2013		68	CTRL	0	0	1	0	0	1	0	0	0	1	0	0	0	0	0	0	0		0.561636	0		0.561636	1	2013	0.02465	0		0.561636	0		0.561636	0		0.561636	0	0	0	0	0	0	0	0	0
ID0646	M	2000	2004		78	CTRL	0	0	0	0	0	0	0	0	0	1	0	0	0	0	1	0	1	2010	10.2001	1	2003	3.95081	1	2000	0.106557	1	2007	7.34259	0		4.32787	1	2003	3.95081	0	0	0	0	0	0	0	0	0
ID0647	M	2012	2014		63	CASE	0	0	1	0	0	1	1	0	0	1	0	0	0	0	0	0	0		1.50321	0		1.50321	1	2012	0.0382514	0		1.50321	0		1.50321	0		1.50321	0	0	0	0	0	0	0	0	0
ID0648	F	2004	2005		74	CTRL	0	0	1	0	1	0	1	0	0	1	0	0	0	0	0	0	0		0.714477	0		0.714477	1	2007	3.08708	0		0.714477	0		0.714477	0		0.714477	0	0	0	0	0	0	0	0	0
ID0649	F	2005	2006		58	CASE	0	0	0	0	0	1	1	0	0	1	0	0	0	0	0	0	0		0.408219	1	2010	5.25479	1	2005	0.10137	0		0.408219	0		0.408219	1	2010	5.25479	1	54	17.3125	0	0	0	0	0	0
ID0650	F	2008	2014		72	CASE	0	0	1	1	0	1	0	0	0	1	0	0	0	1	0	0	0		6.02234	0		6.02234	0		6.02234	0		6.02234	1	2008	0.0382514	1	2008	0.0382514	1	79	8.625	0	0	0	1	12	9
ID0651	F	2006	2008		78	CASE	0	0	1	0	0	1	0	0	0	1	0	0	0	1	1	0	0		2.4207	0		2.4207	1	2006	0.20274	0		2.4207	0		2.4207	0		2.4207	0	0	0	0	0	0	0	0	0
ID0652	F	2008	2014		80	CASE	0	0	1	0	0	1	0	0	0	1	0	0	0	0	0	0	0		5.42366	0		5.42366	1	2008	0.0382514	0		5.42366	1	2011	2.40996	1	2011	2.40996	0	0	0	0	0	0	0	0	0
ID0653	F	2013	2014		73	CASE	0	0	0	0	0	0	0	0	0	0	0	1	0	0	0	1	0		0.983562	0		0.983562	0		0.983562	0		0.983562	0		0.983562	0		0.983562	0	0	0	0	0	0	0	0	0
ID0654	M	2002	2009		48	CASE	0	0	0	0	0	0	1	0	0	1	0	0	0	0	1	0	1	2007	4.73425	1	2012	10.5371	1	2003	0.868493	0		7.04932	0		7.04932	1	2007	4.73425	1	27	6.75	0	0	0	1	28	7
ID0655	F	2000	2001		58	CTRL	0	0	0	0	0	0	0	0	0	1	0	0	0	0	0	0	1	2011	10.5146	0		0.325518	1	2002	1.95018	0		0.325518	1	2011	10.5146	1	2011	10.5146	0	0	0	0	0	0	0	0	0
ID0656	M	2005	2010		45	CASE	0	0	1	0	0	1	0	0	0	1	0	0	0	1	1	0	0		5.08493	0		5.08493	1	2005	0.0383562	0		5.08493	1	2008	3.29337	1	2008	3.29337	1	28	7	0	0	0	0	0	0
ID0657	F	2008	2013		74	CASE	0	0	0	0	0	0	0	0	0	1	0	0	0	0	0	0	1	2013	5.19347	0		5.11402	1	2008	0.281421	0		5.11402	0		5.11402	1	2013	5.19347	0	0	0	0	0	0	0	0	0
ID0658	M	2000	2009		57	CASE	0	0	0	0	1	0	1	0	0	1	0	0	0	1	1	0	0		9.89051	0		9.89051	0		9.89051	0		9.89051	0		9.89051	0		9.89051	1	72	6	0	0	0	0	0	0
ID0659	F	2009	2009		42	CTRL	0	0	0	0	0	0	0	0	0	1	0	0	0	0	0	0	0		0.249315	0		0.249315	0		0.249315	0		0.249315	0		0.249315	0		0.249315	0	0	0	0	0	0	0	0	0
ID0660	F	2006	2007		81	CTRL	0	0	1	0	0	1	1	0	0	1	0	0	0	0	0	0	0		0.536986	0		0.536986	0		0.536986	0		0.536986	0		0.536986	0		0.536986	0	0	0	0	0	0	0	0	0
ID0661	M	2007	2014		76	CASE	0	0	0	0	0	1	1	0	0	1	0	0	0	1	0	0	0		6.5726	0		6.5726	1	2012	4.8864	1	2011	4.29863	1	2009	1.97808	1	2009	1.97808	1	42	7	1	66	11.2	0	0	0
ID0662	M	2005	2009		47	CTRL	0	0	0	0	1	0	1	1	0	1	0	0	0	1	1	0	0		3.5863	0		3.5863	1	2008	3.06965	0		3.5863	0		3.5863	0		3.5863	0	0	0	0	0	0	0	0	0
ID0663	F	2010	2014		58	CTRL	0	0	1	0	0	1	0	0	0	1	0	0	0	1	0	0	0		3.4411	0		3.4411	1	2010	0.00273973	1	2011	0.980822	0		3.4411	1	2011	0.980822	0	0	0	0	0	0	0	0	0
ID0664	F	2006	2014		55	CTRL	0	0	1	0	0	0	1	0	0	1	0	0	0	1	0	0	0		7.81096	0		7.81096	1	2008	1.72593	0		7.81096	1	2007	0.942466	1	2007	0.942466	0	0	0	0	0	0	0	0	0
ID0665	F	2000	2011		57	CASE	0	0	0	0	0	0	1	0	0	1	0	0	0	1	1	0	0		11.5644	1	2007	7.28498	1	2002	2.30689	1	2000	0.612022	1	2004	4.46721	1	2000	0.612022	1	56	96.625	0	0	0	0	0	0
ID0666	F	2000	2014		49	CASE	0	0	0	0	0	0	0	0	0	1	0	0	0	0	0	0	0		13.8367	0		13.8367	1	2012	12.1612	1	2008	8.27869	1	2013	13.0613	1	2008	8.27869	0	0	0	0	0	0	0	0	0
ID0667	M	2001	2006		65	CASE	0	0	0	0	0	1	1	0	0	1	0	0	0	1	1	0	1	2009	7.69863	0		5.38082	1	2005	4.0411	0		5.38082	0		5.38082	1	2009	7.69863	0	0	0	0	0	0	0	0	0
ID0668	F	2006	2009		33	CASE	0	0	0	0	0	0	0	0	0	1	0	0	0	1	0	0	0		3.18904	1	2007	0.865753	0		3.18904	1	2007	1.00822	0		3.18904	1	2007	0.865753	0	0	0	0	0	0	0	0	0
ID0669	M	2006	2010		62	CASE	0	0	0	0	0	0	0	0	0	1	0	0	0	1	1	0	0		3.19726	1	2009	3.00822	1	2007	0.273973	0		3.19726	0		3.19726	1	2009	3.00822	1	7	7	0	0	0	0	0	0
ID0670	M	2007	2008		90	CTRL	0	0	1	0	0	0	0	0	0	1	0	0	0	0	0	0	0		0.768531	1	2008	0.590935	0		0.768531	0		0.768531	0		0.768531	1	2008	0.590935	0	0	0	0	0	0	0	0	0
ID0671	F	2013	2014		80	CTRL	0	0	1	0	0	1	0	0	0	1	0	0	0	0	0	0	1	2013	0.0356164	0		0.772603	1	2013	0.0630137	0		0.772603	0		0.772603	1	2013	0.0356164	0	0	0	0	0	0	0	0	0
ID0672	F	2002	2003		63	CTRL	0	0	0	0	0	0	0	1	0	1	0	0	0	0	1	0	0		0.334247	0		0.334247	0		0.334247	0		0.334247	0		0.334247	0		0.334247	0	0	0	0	0	0	0	0	0
ID0673	M	2009	2013		67	CASE	0	0	0	1	0	0	1	0	0	1	0	0	0	1	0	0	1	2011	1.83562	0		4.66301	0		4.66301	0		4.66301	1	2011	2.01096	1	2011	1.83562	0	0	0	0	0	0	0	0	0
ID0674	M	2006	2010		51	CTRL	0	0	0	0	0	1	1	0	0	1	0	0	0	1	0	0	0		3.27671	0		3.27671	1	2006	0.0383562	0		3.27671	1	2011	4.41918	1	2011	4.41918	0	0	0	0	0	0	0	0	0
ID0675	M	2004	2014		55	CASE	0	0	0	0	0	0	0	0	0	1	0	0	0	0	0	0	0		9.98397	1	2006	2.70452	1	2007	2.89356	0		9.98397	0		9.98397	1	2006	2.70452	1	3	5.4	0	0	0	0	0	0
ID0676	M	2005	2014		40	CASE	0	0	0	0	0	0	1	1	0	1	0	0	0	1	0	0	0		8.97534	0		8.97534	0		8.97534	0		8.97534	0		8.97534	0		8.97534	0	0	0	0	0	0	0	0	0
ID0677	F	2012	2012		49	CTRL	0	0	0	0	0	0	0	0	0	1	0	0	0	0	0	0	0		0.191257	0		0.191257	0		0.191257	1	2013	1.08422	0		0.191257	1	2013	1.08422	0	0	0	0	0	0	0	0	0
ID0678	F	2001	2011		41	CASE	0	0	0	0	0	1	0	0	0	1	0	0	0	0	0	0	0		10.4822	1	2001	0.410959	1	2001	0.0383562	1	2004	3.38706	0		10.4822	1	2001	0.410959	0	0	0	1	3	2	0	0	0
ID0679	M	2008	2009		83	CASE	0	0	1	0	1	1	0	0	0	1	0	0	0	1	0	0	0		1.45858	0		1.45858	0		1.45858	0		1.45858	0		1.45858	0		1.45858	1	20	24	0	0	0	0	0	0
ID0680	F	2002	2006		27	CTRL	0	0	0	0	0	0	0	1	0	1	0	0	0	1	1	0	0		3.77534	0		3.77534	1	2003	1.02192	0		3.77534	0		3.77534	0		3.77534	0	0	0	0	0	0	0	0	0
ID0681	M	1999	2013		60	CASE	0	0	0	0	0	0	0	0	0	1	0	0	0	1	0	0	0		13.9178	0		13.9178	1	2000	0.620249	1	2009	9.16986	0		13.9178	1	2009	9.16986	0	0	0	0	0	0	0	0	0
ID0682	F	2007	2007		88	CTRL	0	0	1	0	1	1	0	0	0	1	0	0	0	0	0	0	1	2007	0.112329	0		0.517808	1	2007	0.0575342	0		0.517808	0		0.517808	1	2007	0.112329	0	0	0	0	0	0	0	0	0
ID0683	M	2003	2014		45	CTRL	0	0	0	0	0	0	1	1	0	1	0	0	0	1	0	0	0		10.6027	1	2013	9.58356	0		10.6027	0		10.6027	0		10.6027	1	2013	9.58356	0	0	0	0	0	0	0	0	0
ID0684	F	2005	2005		56	CTRL	0	0	1	0	1	1	1	0	0	1	0	0	0	1	0	0	0		0.665753	1	2007	1.99178	1	2005	0.290411	0		0.665753	0		0.665753	1	2007	1.99178	0	0	0	0	0	0	0	0	0
ID0685	F	2011	2013		34	CASE	0	0	1	0	0	0	1	0	0	1	0	0	0	0	0	0	0		1.91233	0		1.91233	0		1.91233	0		1.91233	0		1.91233	0		1.91233	1	14	7	0	0	0	0	0	0
ID0686	M	2011	2012		74	CASE	0	0	1	0	0	0	0	0	0	1	0	0	0	0	0	0	0		1.07331	1	2012	0.972213	0		1.07331	0		1.07331	0		1.07331	1	2012	0.972213	0	0	0	0	0	0	0	0	0
ID0687	F	2000	2009		65	CASE	0	0	0	0	1	0	0	0	0	1	0	0	0	0	1	0	0		9.24677	1	2006	6.73992	1	2000	0.36612	0		9.24677	1	2003	3.9043	1	2003	3.9043	1	6	6	0	0	0	0	0	0
ID0688	M	2008	2008		45	CTRL	0	0	1	0	0	0	1	0	0	1	0	0	0	1	1	0	0		0.325137	1	2013	5.16593	0		0.325137	0		0.325137	0		0.325137	1	2013	5.16593	0	0	0	0	0	0	0	0	0
ID0689	F	2013	2013		80	CTRL	0	0	0	0	0	1	1	0	0	1	0	0	0	0	1	0	0		0.306849	0		0.306849	1	2013	0.0383562	0		0.306849	0		0.306849	0		0.306849	0	0	0	0	0	0	0	0	0
ID0690	F	2011	2012		76	CTRL	0	0	1	0	0	1	1	0	0	1	0	0	0	0	0	0	0		0.680552	0		0.680552	1	2012	0.51935	0		0.680552	0		0.680552	0		0.680552	0	0	0	0	0	0	0	0	0
ID0691	F	2010	2014		70	CASE	0	0	1	0	0	0	0	0	0	1	0	0	0	1	0	0	0		3.29589	0		3.29589	0		3.29589	1	2012	1.29583	1	2011	0.586301	1	2011	0.586301	1	85	4.88462	1	3	1.5	0	0	0
ID0692	M	2002	2014		41	CTRL	0	0	0	0	0	0	0	0	0	1	0	0	0	1	1	0	0		11.7233	1	2013	11.1726	0		11.7233	0		11.7233	0		11.7233	1	2013	11.1726	0	0	0	0	0	0	0	0	0
ID0693	F	2006	2012		72	CTRL	0	0	1	0	0	1	1	0	0	1	0	0	0	1	1	0	0		6.91253	0		6.91253	1	2006	0.0191781	0		6.91253	0		6.91253	0		6.91253	1	4	4	0	0	0	0	0	0
ID0694	M	2005	2006		40	CASE	0	0	0	0	0	1	0	0	0	1	0	0	0	0	1	0	0		0.416438	1	2012	6.82247	0		0.416438	0		0.416438	0		0.416438	1	2012	6.82247	0	0	0	0	0	0	0	0	0
ID0695	M	2012	2014		79	CTRL	0	0	1	0	1	0	1	0	0	1	0	0	0	0	0	0	0		1.59064	0		1.59064	0		1.59064	0		1.59064	0		1.59064	0		1.59064	0	0	0	0	0	0	0	0	0
ID0696	F	2009	2014		44	CASE	0	0	0	0	0	0	0	1	0	1	0	0	0	0	0	0	0		4.83836	0		4.83836	1	2009	0.364384	1	2012	2.95808	0		4.83836	1	2012	2.95808	0	0	0	0	0	0	0	0	0
ID0697	M	2004	2004		60	CTRL	0	0	0	0	0	0	1	0	0	1	0	0	0	0	1	0	0		0.519126	0		0.519126	1	2010	6.65025	0		0.519126	0		0.519126	0		0.519126	0	0	0	0	0	0	0	0	0
ID0698	M	2000	2000		65	CTRL	0	0	0	0	0	0	0	0	0	1	0	0	0	0	0	0	0		0.229508	1	2003	2.84712	1	2011	11.7293	0		0.229508	0		0.229508	1	2003	2.84712	0	0	0	0	0	0	0	0	0
ID0699	M	2000	2000		54	CTRL	0	0	1	0	0	1	0	0	0	1	0	0	0	0	0	0	0		0.360656	0		0.360656	1	2000	0.010929	0		0.360656	1	2013	13.6364	1	2013	13.6364	0	0	0	0	0	0	0	0	0
ID0700	M	2012	2012		64	CTRL	0	0	0	0	0	1	0	0	0	1	0	0	0	0	1	0	0		0.557377	1	2012	0.363388	1	2012	0.0464481	0		0.557377	0		0.557377	1	2012	0.363388	0	0	0	0	0	0	0	0	0
ID0701	F	2005	2008		34	CTRL	0	0	0	0	0	0	0	0	0	1	0	0	0	0	0	0	0		2.88339	0		2.88339	0		2.88339	0		2.88339	0		2.88339	0		2.88339	0	0	0	0	0	0	0	0	0
ID0702	M	2010	2011		76	CTRL	0	0	1	0	1	0	1	0	0	1	0	0	0	1	1	0	0		0.306849	0		0.306849	0		0.306849	0		0.306849	0		0.306849	0		0.306849	0	0	0	0	0	0	0	0	0
ID0703	M	2009	2009		87	CTRL	0	0	1	0	0	1	0	0	0	1	0	0	0	0	0	0	0		0.191781	1	2009	0.167123	0		0.191781	0		0.191781	0		0.191781	1	2009	0.167123	0	0	0	0	0	0	0	0	0
ID0704	M	2004	2014		74	CTRL	0	0	1	0	1	1	0	0	0	1	0	0	0	1	0	0	1	2013	8.43479	1	2006	1.51972	1	2006	2.13616	0		9.41835	1	2009	4.49233	1	2006	1.51972	0	0	0	0	0	0	0	0	0
ID0705	M	2004	2013		71	CTRL	0	0	1	0	0	1	1	0	0	1	0	0	0	1	0	0	0		8.85382	1	2013	8.91684	1	2004	0.0191257	0		8.85382	0		8.85382	1	2013	8.91684	0	0	0	0	0	0	0	0	0
ID0706	M	2002	2003		58	CTRL	0	0	0	0	0	0	1	0	0	1	0	0	0	1	1	0	0		0.473973	0		0.473973	1	2002	0.131507	0		0.473973	1	2007	4.94247	1	2007	4.94247	0	0	0	0	0	0	0	0	0
ID0707	M	2006	2013		60	CASE	0	0	0	0	0	0	0	0	0	1	0	0	0	0	0	0	0		6.38082	0		6.38082	0		6.38082	0		6.38082	0		6.38082	0		6.38082	0	0	0	0	0	0	0	0	0
ID0708	M	2005	2012		71	CASE	0	0	1	0	0	1	1	0	0	1	0	0	0	1	0	0	0		7.87143	1	2011	6.51233	1	2005	0.0767123	0		7.87143	1	2008	3.83318	1	2008	3.83318	0	0	0	0	0	0	0	0	0
ID0709	M	2008	2008		57	CTRL	0	0	0	0	0	0	0	0	0	1	0	0	0	0	0	0	0		0.215847	0		0.215847	0		0.215847	0		0.215847	0		0.215847	0		0.215847	0	0	0	0	0	0	0	0	0
ID0710	F	2008	2010		87	CASE	0	0	0	0	0	1	0	0	0	1	0	0	0	1	0	0	0		1.85153	1	2009	0.385777	1	2008	0.0163934	1	2010	1.62687	0		1.85153	1	2009	0.385777	0	0	0	0	0	0	0	0	0
ID0711	M	2012	2014		51	CTRL	0	0	0	1	0	0	0	1	0	1	0	0	0	0	0	0	0		1.57111	0		1.57111	0		1.57111	0		1.57111	0		1.57111	0		1.57111	0	0	0	0	0	0	0	0	0
ID0712	F	2009	2009		72	CTRL	0	0	0	0	0	0	1	0	0	1	0	0	0	0	0	0	0		0.336986	0		0.336986	0		0.336986	0		0.336986	0		0.336986	0		0.336986	0	0	0	0	0	0	0	0	0
ID0713	F	2004	2005		26	CASE	0	0	0	0	0	1	0	0	0	1	0	0	0	1	0	0	0		0.995816	1	2005	1.20677	1	2004	0.00819672	1	2005	0.938281	0		0.995816	1	2005	0.938281	0	0	0	1	6	6	0	0	0
ID0714	M	2005	2014		56	CTRL	0	0	0	0	1	1	0	0	0	1	0	0	0	0	1	0	0		8.81644	0		8.81644	1	2005	0.00821918	0		8.81644	0		8.81644	0		8.81644	0	0	0	0	0	0	0	0	0
ID0715	M	2010	2011		67	CASE	0	0	0	0	1	0	1	0	0	1	0	0	0	0	0	0	0		0.712329	0		0.712329	0		0.712329	0		0.712329	0		0.712329	0		0.712329	1	62	13	0	0	0	0	0	0
ID0716	F	2003	2011		30	CASE	0	0	0	0	0	1	0	0	0	1	0	0	0	0	1	0	0		8.28219	0		8.28219	1	2003	0.0164384	1	2003	0.0630137	0		8.28219	1	2003	0.0630137	1	6	9	0	0	0	0	0	0
ID0717	F	1999	2013		69	CASE	0	0	0	0	0	0	0	0	0	1	0	0	0	0	0	0	0		13.7726	1	2010	10.9425	0		13.7726	0		13.7726	0		13.7726	1	2010	10.9425	0	0	0	0	0	0	0	0	0
ID0718	M	2012	2012		51	CTRL	0	0	0	0	0	0	1	0	0	1	0	0	0	1	0	0	0		0.333333	1	2012	0.729508	0		0.333333	0		0.333333	0		0.333333	1	2012	0.729508	0	0	0	0	0	0	0	0	0
ID0719	M	2007	2008		81	CASE	0	0	1	0	1	1	0	0	0	1	0	0	0	0	1	0	0		1.20006	1	2012	4.49787	1	2007	0.0109589	1	2009	1.7726	0		1.20006	1	2009	1.7726	0	0	0	0	0	0	0	0	0
ID0720	M	2005	2005		79	CTRL	0	0	0	0	0	0	0	0	0	1	0	0	0	0	1	0	0		0.210959	0		0.210959	1	2008	3.35759	0		0.210959	0		0.210959	0		0.210959	0	0	0	0	0	0	0	0	0
ID0721	F	2004	2012		74	CTRL	0	0	0	0	1	1	1	0	0	1	0	0	0	1	1	0	0		8.02459	0		8.02459	1	2004	0.0163934	1	2012	8.22404	1	2006	1.79019	1	2006	1.79019	0	0	0	0	0	0	0	0	0
ID0722	M	2003	2003		52	CTRL	0	0	0	0	0	1	0	0	0	1	0	0	0	1	1	0	0		0.235616	0		0.235616	1	2003	0.00273973	0		0.235616	0		0.235616	0		0.235616	0	0	0	0	0	0	0	0	0
ID0723	F	2003	2004		70	CASE	0	0	1	0	0	0	0	0	0	1	0	0	0	0	0	0	0		0.6106	0		0.6106	0		0.6106	0		0.6106	1	2013	10.2548	1	2013	10.2548	1	7	7	0	0	0	0	0	0
ID0724	M	2012	2012		45	CTRL	0	0	0	0	0	0	1	1	0	1	0	0	0	0	0	0	0		0.191257	0		0.191257	0		0.191257	0		0.191257	0		0.191257	0		0.191257	0	0	0	0	0	0	0	0	0
ID0725	F	2011	2011		68	CTRL	0	0	0	0	0	0	0	0	0	1	0	0	0	0	0	0	0		0.80274	0		0.80274	0		0.80274	0		0.80274	0		0.80274	0		0.80274	0	0	0	0	0	0	0	0	0
ID0726	F	2004	2009		84	CASE	0	0	1	0	0	1	1	0	0	1	0	0	0	0	0	0	1	2009	4.65724	0		4.70382	0		4.70382	0		4.70382	0		4.70382	1	2009	4.65724	0	0	0	1	3	0	0	0	0
ID0727	M	2009	2014		78	CASE	0	0	1	0	0	0	1	0	0	1	0	0	0	1	1	0	0		5.12877	0		5.12877	1	2009	0.19726	1	2009	0.260274	0		5.12877	1	2009	0.260274	0	0	0	1	79	7.875	1	6	6
ID0728	M	2002	2004		76	CASE	0	0	1	0	1	1	1	0	0	1	0	0	0	0	1	0	0		1.7586	0		1.7586	0		1.7586	0		1.7586	0		1.7586	0		1.7586	1	21	7	0	0	0	0	0	0
ID0729	M	2004	2011		78	CASE	0	0	1	0	0	0	0	0	0	1	0	0	0	1	1	0	0		6.97875	1	2011	6.80615	1	2004	0.562842	0		6.97875	0		6.97875	1	2011	6.80615	0	0	0	0	0	0	0	0	0
ID0730	M	2011	2012		69	CASE	0	0	1	0	0	1	1	0	0	1	0	0	0	0	0	0	0		0.573793	0		0.573793	1	2012	0.0382738	0		0.573793	0		0.573793	0		0.573793	0	0	0	0	0	0	0	0	0
ID0731	M	2008	2009		39	CASE	0	0	1	0	0	0	1	0	0	1	0	0	0	0	0	0	0		0.846373	0		0.846373	0		0.846373	0		0.846373	0		0.846373	0		0.846373	0	0	0	0	0	0	0	0	0
ID0732	F	2008	2008		64	CTRL	0	0	0	0	0	1	0	0	0	1	0	0	0	0	0	0	0		0.439891	0		0.439891	1	2008	0.057377	0		0.439891	0		0.439891	0		0.439891	0	0	0	0	0	0	0	0	0
ID0733	M	2012	2014		50	CASE	0	0	1	0	0	1	1	0	0	1	0	0	0	0	0	0	0		1.57135	0		1.57135	1	2012	0.0382514	0		1.57135	0		1.57135	0		1.57135	0	0	0	0	0	0	0	0	0
ID0734	F	2012	2014		84	CTRL	0	0	1	0	0	1	1	0	0	1	0	0	0	0	0	0	0		1.74924	0		1.74924	1	2012	0.13388	0		1.74924	0		1.74924	0		1.74924	0	0	0	0	0	0	0	0	0
ID0735	M	2012	2014		70	CTRL	0	0	0	0	0	0	1	0	0	1	0	0	0	0	0	0	0		1.75469	0		1.75469	0		1.75469	0		1.75469	0		1.75469	0		1.75469	0	0	0	0	0	0	0	0	0
ID0736	F	2000	2009		50	CASE	0	0	0	1	0	1	0	0	0	1	0	0	0	0	0	0	0		9.32369	1	2000	0.0737705	1	2000	0.786885	1	2010	9.98945	0		9.32369	1	2000	0.0737705	0	0	0	0	0	0	0	0	0
ID0737	F	2000	2014		69	CTRL	0	0	1	0	0	0	0	0	0	1	0	0	0	0	1	0	0		14.1154	1	2008	8.48634	1	2003	3.16194	1	2000	0.172131	0		14.1154	1	2000	0.172131	0	0	0	0	0	0	0	0	0
ID0738	M	2000	2014		58	CASE	0	0	0	0	0	0	1	0	0	1	0	0	0	1	0	0	0		13.9623	0		13.9623	0		13.9623	0		13.9623	0		13.9623	0		13.9623	0	0	0	0	0	0	0	0	0
ID0739	F	2012	2014		65	CTRL	0	0	1	0	1	0	1	1	0	1	0	0	0	1	1	0	0		1.84157	0		1.84157	0		1.84157	0		1.84157	0		1.84157	0		1.84157	0	0	0	0	0	0	0	0	0
ID0740	F	2013	2013		83	CASE	0	0	1	0	0	1	1	0	0	1	0	0	0	0	0	0	0		0.364384	0		0.364384	1	2013	0.2	0		0.364384	0		0.364384	0		0.364384	0	0	0	0	0	0	0	0	0
ID0741	M	2012	2013		80	CTRL	0	0	1	0	0	0	0	0	0	1	0	0	0	0	0	0	0		0.248686	0		0.248686	0		0.248686	0		0.248686	0		0.248686	0		0.248686	0	0	0	0	0	0	0	0	0
ID0742	M	2000	2014		38	CASE	0	0	0	0	0	0	0	0	0	1	0	0	0	0	1	0	0		14.0194	0		14.0194	1	2008	8.3388	0		14.0194	0		14.0194	0		14.0194	0	0	0	0	0	0	0	0	0
ID0743	F	2003	2003		62	CTRL	0	0	1	0	1	1	1	0	0	1	0	0	0	1	1	0	1	2013	10.0795	1	2013	9.97808	1	2003	0.0191781	1	2003	0.131507	0		0.249315	1	2003	0.131507	0	0	0	0	0	0	0	0	0
ID0744	F	2011	2011		52	CTRL	0	0	0	0	0	0	0	0	0	1	0	0	0	0	0	0	0		0.191781	0		0.191781	0		0.191781	0		0.191781	0		0.191781	0		0.191781	0	0	0	0	0	0	0	0	0
ID0745	M	2013	2014		86	CTRL	0	0	1	0	0	0	0	0	1	1	0	0	0	0	1	0	0		1.13973	0		1.13973	0		1.13973	0		1.13973	0		1.13973	0		1.13973	0	0	0	0	0	0	0	0	0
ID0746	F	2001	2002		57	CTRL	0	0	1	0	1	1	1	0	0	1	0	0	0	1	1	0	0		0.441096	1	2003	1.76986	1	2001	0.0191781	1	2001	0.367123	0		0.441096	1	2001	0.367123	0	0	0	0	0	0	0	0	0
ID0747	M	2006	2011		58	CTRL	0	0	1	0	0	1	0	1	0	1	0	0	0	0	0	0	0		4.91781	0		4.91781	1	2006	0.00273973	0		4.91781	0		4.91781	0		4.91781	1	6	3	0	0	0	0	0	0
ID0748	M	2009	2009		70	CTRL	0	0	0	0	0	0	0	0	0	1	0	0	0	1	0	0	0		0.260274	0		0.260274	0		0.260274	0		0.260274	0		0.260274	0		0.260274	0	0	0	0	0	0	0	0	0
ID0749	F	2007	2007		33	CTRL	0	0	0	0	0	0	0	1	0	1	0	0	0	0	0	0	0		0.219178	1	2008	0.867954	0		0.219178	1	2010	3.26575	0		0.219178	1	2008	0.867954	0	0	0	0	0	0	0	0	0
ID0750	F	2011	2011		52	CTRL	0	0	1	0	0	0	1	0	0	1	0	0	0	0	0	0	0		0.268493	0		0.268493	0		0.268493	0		0.268493	0		0.268493	0		0.268493	0	0	0	0	0	0	0	0	0
ID0751	M	2011	2014		68	CTRL	0	0	1	0	0	1	0	0	0	1	0	0	0	1	0	0	0		2.33151	1	2012	0.536425	1	2011	0.0465753	0		2.33151	0		2.33151	1	2012	0.536425	0	0	0	0	0	0	0	0	0
ID0752	M	2000	2014		45	CTRL	0	0	0	0	0	0	0	0	0	1	0	0	0	0	0	0	0		13.9864	1	2005	5.10142	0		13.9864	1	2000	0.352459	1	2000	0.762295	1	2000	0.352459	0	0	0	0	0	0	0	0	0
ID0753	F	2000	2001		49	CTRL	0	0	0	0	0	1	0	0	0	1	0	0	0	1	0	0	0		0.881002	1	2012	12.3033	1	2000	0.0191257	1	2000	0.150273	1	2006	6.28374	1	2000	0.150273	0	0	0	0	0	0	0	0	0
ID0754	F	2002	2012		69	CTRL	0	0	1	0	0	1	1	0	1	1	0	0	0	1	0	0	0		10.2717	1	2010	7.89589	1	2002	0.0356164	0		10.2717	1	2008	5.93012	1	2008	5.93012	0	0	0	0	0	0	0	0	0
ID0755	F	2013	2013		53	CTRL	0	0	0	0	0	0	0	0	0	1	0	0	0	0	0	0	0		0.421918	0		0.421918	0		0.421918	0		0.421918	0		0.421918	0		0.421918	0	0	0	0	0	0	0	0	0
ID0756	F	2011	2012		59	CTRL	0	0	0	0	0	1	0	0	0	1	0	0	0	0	0	0	0		0.566539	0		0.566539	1	2011	0.0383562	0		0.566539	0		0.566539	0		0.566539	0	0	0	0	0	0	0	0	0
ID0757	M	2004	2005		74	CTRL	0	0	0	0	0	1	0	1	0	1	0	0	0	0	0	0	0		0.361255	0		0.361255	1	2004	0.114754	0		0.361255	0		0.361255	0		0.361255	0	0	0	0	0	0	0	0	0
ID0758	F	2002	2003		75	CTRL	0	0	0	0	0	1	0	1	0	1	0	0	0	1	1	0	0		0.306849	1	2007	4.39178	1	2002	0.0931507	0		0.306849	0		0.306849	1	2007	4.39178	0	0	0	0	0	0	0	0	0
ID0759	F	2004	2005		64	CTRL	0	0	0	0	0	0	1	0	0	1	0	0	0	1	0	0	0		0.339659	0		0.339659	0		0.339659	1	2005	0.183494	0		0.339659	1	2005	0.183494	0	0	0	0	0	0	0	0	0
ID0760	F	2011	2011		75	CTRL	0	0	0	0	0	0	1	0	0	1	0	0	0	1	0	0	0		0.230137	0		0.230137	0		0.230137	0		0.230137	0		0.230137	0		0.230137	0	0	0	0	0	0	0	0	0
ID0761	M	2010	2014		85	CASE	0	0	0	0	1	0	0	0	0	1	0	0	0	1	0	0	0		3.12055	0		3.12055	0		3.12055	0		3.12055	0		3.12055	0		3.12055	1	35	10.5	0	0	0	0	0	0
ID0762	F	2002	2002		64	CTRL	0	0	0	0	0	0	0	0	0	1	0	0	0	0	0	0	0		0.383562	0		0.383562	0		0.383562	1	2010	8.52603	1	2005	3.63562	1	2005	3.63562	0	0	0	0	0	0	0	0	0
ID0763	F	2000	2004		55	CASE	0	0	0	0	0	0	0	0	0	1	0	0	0	0	0	0	0		4.83333	1	2004	4.68579	0		4.83333	0		4.83333	1	2002	2.15361	1	2002	2.15361	1	7	7	0	0	0	0	0	0
ID0764	M	2010	2014		64	CTRL	0	0	0	0	1	1	1	0	0	1	0	0	0	1	1	0	0		3.57808	0		3.57808	1	2012	1.87011	0		3.57808	0		3.57808	0		3.57808	0	0	0	0	0	0	0	0	0
ID0765	F	2013	2014		84	CTRL	0	0	1	0	0	1	1	0	0	1	0	0	0	0	0	0	0		0.99726	0		0.99726	1	2013	0.334247	0		0.99726	0		0.99726	0		0.99726	0	0	0	0	0	0	0	0	0
ID0766	M	2002	2003		53	CASE	0	0	1	0	0	1	1	0	0	1	0	0	0	0	1	0	0		0.920548	1	2004	1.16135	1	2002	0.0383562	1	2005	2.43562	1	2012	9.25971	1	2004	1.16135	0	0	0	0	0	0	0	0	0
ID0767	M	2011	2014		61	CTRL	0	0	1	0	1	1	0	0	0	1	0	0	0	1	1	0	0		2.24658	0		2.24658	1	2011	0.0383562	0		2.24658	1	2012	0.278831	1	2012	0.278831	0	0	0	0	0	0	0	0	0
ID0768	M	2013	2014		91	CTRL	0	0	0	1	0	0	1	0	0	0	0	0	1	0	0	1	0		0.545205	0		0.545205	0		0.545205	0		0.545205	0		0.545205	0		0.545205	0	0	0	0	0	0	0	0	0
ID0769	F	2010	2013		68	CASE	0	0	1	0	1	0	0	0	0	1	0	0	0	0	1	0	0		2.80548	0		2.80548	0		2.80548	0		2.80548	0		2.80548	0		2.80548	1	14	7	0	0	0	0	0	0
ID0770	M	2010	2010		67	CTRL	0	0	1	0	1	0	0	0	0	1	0	0	0	0	0	0	0		0.230137	0		0.230137	0		0.230137	0		0.230137	1	2011	0.673973	1	2011	0.673973	0	0	0	0	0	0	0	0	0
ID0771	M	2005	2005		60	CTRL	0	0	0	0	0	1	0	0	0	1	0	0	0	0	0	0	0		0.824658	0		0.824658	1	2005	0.0383562	0		0.824658	0		0.824658	0		0.824658	0	0	0	0	0	0	0	0	0
ID0772	F	2012	2013		66	CTRL	0	0	1	0	0	0	0	0	0	1	0	0	0	1	0	0	0		1.0937	0		1.0937	1	2012	0.224044	0		1.0937	0		1.0937	0		1.0937	0	0	0	0	0	0	0	0	0
ID0773	M	2013	2014		58	CTRL	0	0	1	0	0	0	0	0	0	1	0	0	0	1	0	0	0		0.663014	0		0.663014	0		0.663014	0		0.663014	1	2013	0.0931507	1	2013	0.0931507	0	0	0	0	0	0	0	0	0
ID0774	F	2003	2003		42	CTRL	0	0	0	0	1	1	0	0	0	1	0	0	0	0	1	0	0		0.345205	0		0.345205	1	2003	0.0383562	1	2004	0.832218	0		0.345205	1	2004	0.832218	0	0	0	0	0	0	0	0	0
ID0775	F	2012	2014		73	CASE	0	0	0	0	1	0	0	0	0	1	0	0	0	0	0	0	0		1.34153	0		1.34153	0		1.34153	0		1.34153	0		1.34153	0		1.34153	0	0	0	0	0	0	0	0	0
ID0776	M	2003	2005		79	CASE	0	0	0	0	1	1	1	0	0	1	0	0	0	1	0	0	0		2.67671	0		2.67671	0		2.67671	0		2.67671	0		2.67671	0		2.67671	1	70	19.6	0	0	0	0	0	0
ID0777	M	2013	2014		61	CTRL	0	0	1	0	1	0	1	1	0	1	0	0	0	1	1	0	0		0.230137	0		0.230137	0		0.230137	0		0.230137	0		0.230137	0		0.230137	0	0	0	0	0	0	0	0	0
ID0778	F	2008	2014		72	CASE	0	0	1	0	0	0	1	1	0	1	0	0	0	1	1	0	0		5.25198	0		5.25198	1	2013	4.96431	0		5.25198	0		5.25198	0		5.25198	0	0	0	0	0	0	0	0	0
ID0779	M	2013	2014		74	CTRL	0	0	1	0	0	0	1	0	0	0	0	1	0	1	0	1	0		0.230137	0		0.230137	0		0.230137	0		0.230137	0		0.230137	0		0.230137	0	0	0	0	0	0	0	0	0
ID0780	F	2004	2014		60	CASE	0	0	0	0	0	0	1	0	0	1	0	0	0	1	0	0	0		9.54156	0		9.54156	1	2013	8.77718	1	2004	0.057377	1	2005	0.568957	1	2004	0.057377	0	0	0	0	0	0	0	0	0
ID0781	M	2013	2014		65	CTRL	0	0	1	0	0	0	1	0	0	1	0	0	0	0	0	0	0		0.306849	0		0.306849	0		0.306849	0		0.306849	0		0.306849	0		0.306849	0	0	0	0	0	0	0	0	0
ID0782	F	2011	2013		79	CASE	0	0	1	0	0	1	1	0	1	1	0	0	0	1	0	0	0		1.06301	0		1.06301	1	2012	0.571076	0		1.06301	0		1.06301	0		1.06301	0	0	0	0	0	0	0	0	0
ID0783	F	2011	2014		76	CASE	0	0	0	0	0	0	0	0	0	1	0	0	0	0	0	0	0		2.56712	0		2.56712	1	2012	0.703466	0		2.56712	1	2011	0.090411	1	2011	0.090411	0	0	0	0	0	0	0	0	0
ID0784	M	2013	2014		74	CASE	0	0	1	0	1	1	0	0	1	0	0	1	0	0	0	1	0		0.936986	1	2013	0.0684932	1	2013	0.0356164	0		0.936986	0		0.936986	1	2013	0.0684932	1	14	7.93333	1	14	7	0	0	0
ID0785	F	2000	2000		37	CTRL	0	0	0	0	1	0	1	0	0	1	0	0	0	0	1	0	0		0.29235	0		0.29235	0		0.29235	1	2000	0.948087	0		0.29235	1	2000	0.948087	0	0	0	0	0	0	0	0	0
ID0786	M	2004	2005		70	CASE	0	0	0	1	0	0	0	0	0	1	0	0	0	0	0	0	0		1.48079	0		1.48079	0		1.48079	1	2005	1.33559	0		1.48079	1	2005	1.33559	1	91	5.06154	0	0	0	0	0	0
ID0787	F	2010	2014		54	CASE	0	0	0	0	0	0	0	0	0	1	0	0	0	1	0	0	0		3.65205	0		3.65205	0		3.65205	0		3.65205	0		3.65205	0		3.65205	1	7	3.5	1	35	8.75	0	0	0
ID0788	M	2013	2014		59	CTRL	0	0	1	0	0	1	1	0	0	1	0	0	0	0	0	0	0		0.364384	0		0.364384	1	2013	0.0575342	0		0.364384	0		0.364384	0		0.364384	0	0	0	0	0	0	0	0	0
ID0789	M	2000	2014		35	CASE	0	0	0	0	0	0	0	0	0	1	0	0	0	0	1	0	0		14.1344	0		14.1344	0		14.1344	0		14.1344	1	2001	1.37551	1	2001	1.37551	0	0	0	0	0	0	1	5	0
ID0790	M	2000	2002		60	CASE	0	0	0	0	1	1	1	0	0	1	0	0	0	1	1	0	1	2007	7.11571	1	2000	0.202186	1	2000	0.0191257	0		2.24174	0		2.24174	1	2000	0.202186	0	0	0	0	0	0	0	0	0
ID0791	F	2005	2014		41	CTRL	0	0	0	0	0	0	0	0	0	1	0	0	0	0	0	0	0		8.49589	0		8.49589	0		8.49589	1	2006	0.643836	1	2009	4.14795	1	2006	0.643836	0	0	0	0	0	0	0	0	0
ID0792	M	2000	2014		40	CTRL	0	0	0	0	0	0	1	0	0	1	0	0	0	1	0	0	0		14.0194	0		14.0194	0		14.0194	0		14.0194	1	2001	1.07141	1	2001	1.07141	0	0	0	0	0	0	0	0	0
ID0793	M	2000	2014		41	CASE	0	0	0	0	0	0	0	0	0	1	0	0	0	0	0	0	0		14.0275	0		14.0275	0		14.0275	0		14.0275	1	2008	8.67486	1	2008	8.67486	0	0	0	0	0	0	0	0	0
ID0794	F	2013	2014		76	CTRL	0	0	1	0	1	1	1	0	0	1	0	0	0	1	1	0	0		0.413699	1	2013	0.0575342	1	2013	0.0575342	0		0.413699	0		0.413699	1	2013	0.0575342	0	0	0	0	0	0	0	0	0
ID0795	M	2000	2008		80	CASE	0	0	0	0	0	1	0	0	0	1	0	0	0	0	0	0	0		8.27049	0		8.27049	1	2005	4.63138	1	2006	5.6533	0		8.27049	1	2006	5.6533	0	0	0	0	0	0	0	0	0
ID0796	F	2013	2014		82	CTRL	0	0	1	0	0	0	0	0	0	1	0	0	0	0	0	0	0		0.608219	0		0.608219	0		0.608219	0		0.608219	0		0.608219	0		0.608219	0	0	0	0	0	0	0	0	0
ID0797	M	2001	2005		34	CASE	0	0	1	0	0	1	1	1	0	1	0	0	0	1	0	0	0		3.88767	1	2010	8.83014	1	2002	0.30411	0		3.88767	0		3.88767	1	2010	8.83014	0	0	0	0	0	0	0	0	0
ID0798	M	2007	2007		63	CTRL	0	0	1	0	1	0	1	0	0	1	0	0	0	0	0	0	0		0.249315	0		0.249315	0		0.249315	0		0.249315	0		0.249315	0		0.249315	0	0	0	0	0	0	0	0	0
ID0799	M	2006	2006		57	CTRL	0	0	1	0	1	0	0	0	0	1	0	0	0	1	0	0	0		0.249315	1	2011	5.75068	0		0.249315	0		0.249315	0		0.249315	1	2011	5.75068	0	0	0	0	0	0	0	0	0
ID0800	M	2002	2014		57	CASE	0	0	0	0	0	0	1	0	0	1	0	0	0	1	0	0	0		12.0082	1	2013	11.1479	1	2009	7.65205	0		12.0082	0		12.0082	1	2013	11.1479	1	25	7.75	1	6	9	0	0	0
ID0801	F	2011	2014		56	CTRL	0	0	0	0	0	0	0	0	0	1	0	0	0	0	0	0	0		2.88493	0		2.88493	0		2.88493	0		2.88493	0		2.88493	0		2.88493	0	0	0	0	0	0	0	0	0
ID0802	F	2011	2014		70	CASE	0	0	0	0	0	1	0	0	0	1	0	0	0	1	0	0	0		2.59726	1	2012	0.826679	1	2011	0.0383562	0		2.59726	0		2.59726	1	2012	0.826679	0	0	0	0	0	0	0	0	0
ID0803	F	2009	2014		60	CASE	0	0	0	0	0	1	0	0	0	1	0	0	0	0	0	0	1	2009	0.00273973	0		5.12329	1	2009	0.0383562	0		5.12329	0		5.12329	1	2009	0.00273973	0	0	0	0	0	0	0	0	0
ID0804	M	2006	2008		58	CASE	0	0	1	0	1	1	0	1	0	1	0	0	0	0	1	0	1	2008	1.6273	1	2011	5.04932	1	2006	0.0136986	0		2.51801	0		2.51801	1	2008	1.6273	0	0	0	0	0	0	0	0	0
ID0805	M	2002	2004		41	CTRL	0	0	1	0	0	1	0	0	0	1	0	0	0	0	1	0	1	2005	2.24384	0		1.77611	1	2002	0.0191781	0		1.77611	0		1.77611	1	2005	2.24384	0	0	0	0	0	0	0	0	0
ID0806	M	2012	2014		76	CASE	0	0	0	1	0	0	1	0	0	1	0	0	0	1	0	0	0		1.66715	0		1.66715	1	2013	1.37674	1	2013	0.727427	0		1.66715	1	2013	0.727427	0	0	0	0	0	0	0	0	0
ID0807	M	2004	2012		75	CASE	0	0	1	0	0	1	0	0	0	1	0	0	0	1	0	0	0		7.98087	1	2009	4.91309	1	2004	0.0382514	0		7.98087	0		7.98087	1	2009	4.91309	1	30	7.8	0	0	0	0	0	0
ID0808	M	2007	2013		65	CASE	0	0	1	0	0	1	0	1	0	1	0	0	0	1	0	0	0		5.36986	0		5.36986	1	2007	0.0383562	0		5.36986	0		5.36986	0		5.36986	0	0	0	0	0	0	0	0	0
ID0809	M	2002	2003		74	CTRL	0	0	0	0	0	1	1	0	0	1	0	0	0	1	0	0	0		1.12329	0		1.12329	1	2003	0.509589	0		1.12329	1	2013	10.3808	1	2013	10.3808	0	0	0	0	0	0	0	0	0
ID0810	F	2003	2004		70	CTRL	0	0	1	0	0	1	0	0	0	1	0	0	0	1	0	0	0		0.218781	0		0.218781	1	2006	2.53973	0		0.218781	1	2004	0.166869	1	2004	0.166869	0	0	0	0	0	0	0	0	0
ID0811	F	2009	2014		58	CTRL	0	0	1	0	0	1	0	0	0	1	0	0	0	1	1	0	0		4.18904	0		4.18904	1	2009	0.0383562	1	2010	1.01918	0		4.18904	1	2010	1.01918	0	0	0	0	0	0	0	0	0
ID0812	M	2006	2006		74	CTRL	0	0	1	0	1	0	1	0	0	1	0	0	0	0	1	0	0		0.586301	0		0.586301	1	2007	1.18904	1	2009	2.77808	0		0.586301	1	2009	2.77808	0	0	0	0	0	0	0	0	0
ID0813	F	2006	2007		29	CTRL	0	0	0	0	0	0	0	0	0	1	0	0	0	0	1	0	0		1.1863	0		1.1863	0		1.1863	1	2008	2.13381	0		1.1863	1	2008	2.13381	0	0	0	0	0	0	0	0	0
ID0814	F	2012	2014		75	CASE	0	0	1	0	0	1	1	0	0	1	0	0	0	0	0	0	0		1.64268	0		1.64268	1	2012	0.0628415	0		1.64268	0		1.64268	0		1.64268	1	7	10.5	0	0	0	0	0	0
ID0815	M	2006	2013		84	CTRL	0	0	1	0	0	1	0	0	0	1	0	0	0	1	0	0	0		7.08219	0		7.08219	1	2006	0.0383562	0		7.08219	0		7.08219	0		7.08219	0	0	0	0	0	0	0	0	0
ID0816	M	2006	2006		73	CASE	0	0	1	0	0	0	0	0	0	1	0	0	0	0	0	0	0		0.260274	0		0.260274	0		0.260274	1	2006	0.367123	0		0.260274	1	2006	0.367123	0	0	0	0	0	0	0	0	0
ID0817	F	2004	2012		69	CASE	0	0	0	0	0	0	1	0	0	1	0	0	0	1	1	0	0		8.83607	0		8.83607	1	2011	7.83015	1	2010	6.58358	0		8.83607	1	2010	6.58358	0	0	0	1	35	2.68333	0	0	0
ID0818	F	2008	2014		60	CTRL	0	0	1	0	0	0	0	0	0	1	0	0	0	0	0	0	0		5.81201	0		5.81201	0		5.81201	0		5.81201	1	2011	2.8668	1	2011	2.8668	0	0	0	0	0	0	0	0	0
ID0819	F	2011	2014		79	CASE	0	0	1	0	1	0	0	0	0	1	0	0	0	0	0	0	0		2.95342	1	2012	1.1852	0		2.95342	0		2.95342	1	2013	2.16712	1	2012	1.1852	0	0	0	0	0	0	0	0	0
ID0820	M	2011	2011		49	CTRL	0	0	0	0	0	0	0	0	0	1	0	0	0	0	0	0	0		0.29589	0		0.29589	0		0.29589	0		0.29589	0		0.29589	0		0.29589	0	0	0	0	0	0	0	0	0
ID0821	M	2004	2005		69	CTRL	0	0	0	0	0	0	0	0	0	1	0	0	0	1	1	0	0		0.975739	0		0.975739	0		0.975739	0		0.975739	0		0.975739	0		0.975739	0	0	0	0	0	0	0	0	0
ID0822	M	2011	2012		44	CASE	0	0	0	0	1	1	0	0	0	1	0	0	0	0	0	0	0		0.765694	0		0.765694	1	2011	0.0767123	0		0.765694	1	2012	0.536185	1	2012	0.536185	0	0	0	0	0	0	0	0	0
ID0823	M	2003	2004		57	CASE	0	0	0	0	0	1	0	0	0	1	0	0	0	0	0	0	0		1.32693	0		1.32693	1	2003	0.0136986	0		1.32693	0		1.32693	0		1.32693	0	0	0	0	0	0	0	0	0
ID0824	M	2000	2014		69	CASE	0	0	1	0	1	0	1	0	0	1	0	0	0	0	0	0	0		14.0852	1	2009	9.03866	0		14.0852	0		14.0852	1	2002	2.34551	1	2002	2.34551	1	63	6.06667	0	0	0	0	0	0
ID0825	F	2006	2007		43	CASE	0	0	0	0	0	1	0	0	0	1	0	0	0	0	0	0	0		1.4	0		1.4	1	2006	0.0246575	1	2006	0.271233	1	2009	2.6274	1	2006	0.271233	1	7	7	1	14	7	0	0	0
ID0826	M	2001	2001		71	CTRL	0	0	1	0	1	1	0	0	1	1	0	0	0	1	0	0	0		0.479452	0		0.479452	1	2001	0.0657534	1	2004	2.69303	0		0.479452	1	2004	2.69303	0	0	0	0	0	0	0	0	0
ID0827	F	2007	2008		78	CTRL	0	0	1	0	0	0	1	0	0	1	0	0	0	1	1	0	0		0.613639	1	2008	1.35681	0		0.613639	0		0.613639	0		0.613639	1	2008	1.35681	0	0	0	0	0	0	0	0	0
ID0828	M	2006	2012		68	CASE	0	0	1	0	0	0	1	1	0	1	0	0	0	1	0	0	0		6.18096	1	2006	0.224658	1	2008	1.88861	0		6.18096	0		6.18096	1	2006	0.224658	0	0	0	0	0	0	0	0	0
ID0829	M	2002	2004		38	CTRL	0	0	1	0	0	1	0	1	0	1	0	0	0	1	1	0	0		1.88572	0		1.88572	1	2002	0.0767123	0		1.88572	0		1.88572	0		1.88572	0	0	0	0	0	0	0	0	0
ID0830	F	2009	2013		40	CTRL	0	0	0	0	1	1	0	0	0	1	0	0	0	0	0	0	0		3.92877	0		3.92877	1	2009	0.0191781	0		3.92877	0		3.92877	0		3.92877	0	0	0	0	0	0	0	0	0
ID0831	M	2009	2010		70	CASE	0	0	1	0	0	1	0	0	1	1	0	0	0	1	1	0	1	2012	3.4254	1	2009	0.0767123	1	2009	0.0246575	0		1.13151	0		1.13151	1	2009	0.0767123	1	5	5	0	0	0	0	0	0
ID0832	F	2000	2012		51	CASE	0	0	0	0	0	0	0	0	0	1	0	0	0	1	0	0	0		11.1366	0		11.1366	0		11.1366	0		11.1366	1	2010	9.83263	1	2010	9.83263	0	0	0	0	0	0	0	0	0
ID0833	M	2007	2014		41	CASE	0	0	0	0	1	1	0	0	0	1	0	0	0	0	1	0	0		6.72603	0		6.72603	1	2007	0.0383562	0		6.72603	0		6.72603	0		6.72603	0	0	0	0	0	0	0	0	0
ID0834	F	2012	2012		68	CTRL	0	0	0	0	1	0	0	0	0	1	0	0	0	0	0	0	0		0.363388	0		0.363388	0		0.363388	0		0.363388	0		0.363388	0		0.363388	0	0	0	0	0	0	0	0	0
ID0835	M	2008	2012		77	CTRL	0	0	1	0	0	1	1	0	0	1	0	0	0	0	0	0	0		3.97268	0		3.97268	1	2008	0.0163934	0		3.97268	0		3.97268	0		3.97268	0	0	0	0	0	0	0	0	0
ID0836	M	2007	2014		79	CTRL	0	0	0	0	0	1	0	0	0	1	0	0	0	1	0	0	0		6.18904	0		6.18904	1	2012	4.51642	1	2008	0.505494	0		6.18904	1	2008	0.505494	0	0	0	0	0	0	0	0	0
ID0837	M	2012	2012		80	CTRL	0	0	1	0	0	1	0	0	0	1	0	0	0	0	1	0	0		0.172131	0		0.172131	1	2012	0.0191257	0		0.172131	0		0.172131	0		0.172131	0	0	0	0	0	0	0	0	0
ID0838	F	2012	2014		52	CASE	0	0	1	0	0	0	1	0	0	1	0	0	0	0	0	0	0		1.28468	0		1.28468	0		1.28468	0		1.28468	0		1.28468	0		1.28468	0	0	0	0	0	0	0	0	0
ID0839	F	2005	2005		75	CTRL	0	0	0	0	0	0	1	1	0	1	0	0	0	0	1	0	0		0.364384	1	2007	2.29863	0		0.364384	0		0.364384	0		0.364384	1	2007	2.29863	0	0	0	0	0	0	0	0	0
ID0840	M	2003	2014		67	CTRL	0	0	1	0	0	0	1	1	1	1	0	0	0	1	0	0	0		10.8685	0		10.8685	1	2010	7.30685	1	2011	8.18356	0		10.8685	1	2011	8.18356	0	0	0	0	0	0	0	0	0
ID0841	F	2009	2009		48	CTRL	0	0	0	0	0	1	0	0	0	1	0	0	0	1	0	0	0		0.235616	0		0.235616	1	2009	0.109589	1	2012	3.42512	0		0.235616	1	2012	3.42512	0	0	0	0	0	0	0	0	0
ID0842	M	2002	2014		65	CASE	0	0	0	0	0	1	0	0	0	1	0	0	0	0	0	0	1	2011	9.19726	0		11.9945	1	2002	0.0191781	0		11.9945	1	2003	1.64658	1	2003	1.64658	0	0	0	0	0	0	0	0	0
ID0843	F	2010	2014		73	CTRL	0	0	0	0	0	1	0	0	0	1	0	0	0	0	0	0	0		3.94795	1	2010	0.0767123	1	2010	0.0767123	0		3.94795	0		3.94795	1	2010	0.0767123	0	0	0	0	0	0	0	0	0
ID0844	F	2000	2014		67	CASE	0	0	1	0	1	0	0	0	0	1	0	0	0	0	0	0	0		13.9892	0		13.9892	1	2002	2.06045	1	2004	4.9235	1	2011	11.8659	1	2004	4.9235	0	0	0	0	0	0	0	0	0
ID0845	M	2005	2014		62	CASE	0	0	1	0	0	1	1	0	0	1	0	0	0	1	0	0	0		8.8	1	2010	4.83562	0		8.8	0		8.8	0		8.8	1	2010	4.83562	0	0	0	0	0	0	0	0	0
ID0846	M	2009	2009		73	CTRL	0	0	1	0	1	0	0	0	0	1	0	0	0	1	0	0	0		0.249315	0		0.249315	1	2009	0.0191781	0		0.249315	0		0.249315	0		0.249315	0	0	0	0	0	0	0	0	0
ID0847	F	2007	2013		81	CTRL	0	0	1	0	0	0	1	0	0	1	0	0	0	1	1	0	0		6.12055	1	2009	2.55342	1	2013	6.21096	0		6.12055	0		6.12055	1	2009	2.55342	0	0	0	0	0	0	0	0	0
ID0848	M	2006	2010		73	CASE	0	0	0	0	1	1	1	0	0	1	0	0	0	1	0	0	1	2008	2.37923	1	2010	3.80822	1	2006	0.0191781	0		4.0274	0		4.0274	1	2008	2.37923	0	0	0	0	0	0	0	0	0
ID0849	M	2006	2006		65	CTRL	0	0	1	0	1	0	1	1	0	1	0	0	0	1	0	0	1	2006	0.276712	0		0.479452	1	2007	0.863014	0		0.479452	0		0.479452	1	2006	0.276712	0	0	0	0	0	0	0	0	0
ID0850	M	2001	2014		47	CTRL	0	0	0	0	0	0	0	0	0	1	0	0	0	0	0	0	0		12.5151	1	2008	7.29329	0		12.5151	1	2010	8.60548	1	2005	4.04384	1	2005	4.04384	0	0	0	0	0	0	0	0	0
ID0851	M	2010	2014		81	CASE	0	0	1	0	0	1	1	0	0	1	0	0	0	1	0	0	1	2010	0.0191781	0		3.49315	1	2010	0.0191781	0		3.49315	0		3.49315	1	2010	0.0191781	1	27	13.5	0	0	0	0	0	0
ID0852	M	2006	2014		42	CASE	0	0	0	0	0	0	0	0	0	1	0	0	0	1	0	0	0		7.72877	0		7.72877	0		7.72877	1	2009	3.31233	0		7.72877	1	2009	3.31233	0	0	0	0	0	0	0	0	0
ID0853	F	2001	2008		64	CASE	0	0	1	0	0	0	1	0	0	1	0	0	0	0	0	0	0		6.77448	0		6.77448	0		6.77448	0		6.77448	0		6.77448	0		6.77448	1	14	14	0	0	0	0	0	0
ID0854	M	2012	2013		62	CTRL	0	0	0	0	0	1	0	0	0	1	0	0	0	0	0	0	0		1.56268	0		1.56268	1	2012	0.00819672	0		1.56268	0		1.56268	0		1.56268	0	0	0	0	0	0	0	0	0
ID0855	F	2010	2013		48	CASE	0	0	1	0	0	0	0	1	0	1	0	0	0	1	0	0	0		3.18082	0		3.18082	0		3.18082	0		3.18082	0		3.18082	0		3.18082	0	0	0	0	0	0	0	0	0
ID0856	F	2011	2013		64	CTRL	0	0	0	0	1	1	1	0	0	1	0	0	0	1	1	0	0		1.49589	0		1.49589	1	2011	0.0383562	1	2011	0.19726	0		1.49589	1	2011	0.19726	0	0	0	0	0	0	0	0	0
ID0857	F	2001	2002		75	CASE	0	0	1	0	0	1	0	1	0	1	0	0	0	0	0	0	0		0.978082	1	2001	0.0191781	1	2001	0.0191781	0		0.978082	0		0.978082	1	2001	0.0191781	0	0	0	0	0	0	0	0	0
ID0858	F	2000	2012		63	CASE	0	0	0	0	0	0	0	0	0	1	0	0	0	0	0	0	0		12.8415	0		12.8415	0		12.8415	1	2005	5.08259	1	2000	0.63388	1	2000	0.63388	0	0	0	0	0	0	1	14	5.6
ID0859	F	2000	2006		78	CASE	0	0	1	0	0	0	1	0	0	1	0	0	0	1	0	0	0		6.03794	1	2003	2.3311	1	2002	1.5311	0		6.03794	0		6.03794	1	2003	2.3311	0	0	0	0	0	0	0	0	0
ID0860	M	2003	2007		60	CTRL	0	0	1	0	0	1	1	0	0	1	0	0	0	1	0	0	1	2007	3.65479	1	2007	3.65479	1	2003	0.0383562	0		3.83836	1	2013	9.19726	1	2007	3.65479	0	0	0	0	0	0	0	0	0
ID0861	M	2000	2010		62	CASE	0	0	0	0	0	0	1	0	0	1	0	0	0	1	1	0	0		10.3179	1	2011	11.0193	1	2009	9.25488	0		10.3179	0		10.3179	1	2011	11.0193	0	0	0	0	0	0	0	0	0
ID0862	F	2002	2005		55	CASE	0	0	0	0	1	0	1	1	0	1	0	0	0	1	0	0	0		3.03288	0		3.03288	0		3.03288	1	2004	1.78896	0		3.03288	1	2004	1.78896	0	0	0	0	0	0	0	0	0
ID0863	M	2011	2011		52	CTRL	0	0	0	0	1	1	1	0	0	1	0	0	0	1	0	0	0		0.219178	0		0.219178	1	2011	0.00821918	0		0.219178	0		0.219178	0		0.219178	1	7	7	0	0	0	0	0	0
ID0864	F	2010	2011		33	CTRL	0	0	0	0	0	0	0	0	0	1	0	0	0	0	0	0	0		0.479452	0		0.479452	0		0.479452	0		0.479452	0		0.479452	0		0.479452	0	0	0	0	0	0	0	0	0
ID0865	M	2011	2013		63	CTRL	0	0	0	0	1	1	0	0	0	1	0	0	0	1	0	0	0		2.32603	0		2.32603	1	2011	0.030137	1	2011	0.265753	0		2.32603	1	2011	0.265753	0	0	0	0	0	0	0	0	0
ID0866	F	2011	2014		48	CASE	0	0	0	0	0	0	0	0	0	1	0	0	0	0	1	0	0		2.60548	0		2.60548	0		2.60548	0		2.60548	0		2.60548	0		2.60548	0	0	0	0	0	0	0	0	0
ID0867	F	2003	2014		65	CASE	0	0	1	0	0	1	1	0	0	1	0	0	0	1	1	0	0		11.1342	0		11.1342	1	2003	0.0931507	0		11.1342	1	2011	8.50137	1	2011	8.50137	0	0	0	0	0	0	0	0	0
ID0868	M	2003	2004		60	CTRL	0	0	1	0	0	1	0	1	0	1	0	0	0	0	1	0	0		0.363904	1	2009	5.58356	1	2003	0.0109589	0		0.363904	1	2007	3.70685	1	2007	3.70685	0	0	0	0	0	0	0	0	0
ID0869	M	2013	2013		72	CTRL	0	0	0	1	0	0	1	0	0	1	0	0	0	0	1	0	0		0.312329	0		0.312329	0		0.312329	0		0.312329	0		0.312329	0		0.312329	0	0	0	0	0	0	0	0	0
ID0870	F	2008	2014		63	CASE	0	0	1	0	0	0	1	0	0	1	0	0	0	1	1	0	0		5.36112	0		5.36112	1	2011	2.61043	1	2010	1.44057	0		5.36112	1	2010	1.44057	1	14	0	0	0	0	1	14	7
ID0871	M	2000	2002		64	CTRL	0	0	0	0	0	0	0	0	0	1	0	0	0	0	1	0	0		2.28507	0		2.28507	1	2006	6.44946	0		2.28507	1	2002	2.65494	1	2002	2.65494	0	0	0	0	0	0	0	0	0
ID0872	F	2000	2014		52	CTRL	0	0	0	0	0	0	0	0	0	1	0	0	0	0	0	0	0		14.1044	0		14.1044	0		14.1044	0		14.1044	0		14.1044	0		14.1044	0	0	0	0	0	0	0	0	0
ID0873	F	2006	2007		79	CTRL	0	0	1	0	0	0	1	1	0	1	0	0	0	1	0	0	0		0.287671	0		0.287671	0		0.287671	1	2006	0.169863	0		0.287671	1	2006	0.169863	0	0	0	0	0	0	0	0	0
ID0874	F	2003	2004		59	CTRL	0	0	1	0	0	1	0	0	0	1	0	0	0	0	1	0	1	2007	3.4137	0		0.248888	1	2003	0.0191781	0		0.248888	1	2004	0.20244	1	2004	0.20244	0	0	0	0	0	0	0	0	0
ID0875	F	2010	2013		62	CASE	0	0	0	0	0	0	0	0	0	1	0	0	0	0	0	0	0		2.64384	0		2.64384	0		2.64384	1	2010	0.106849	0		2.64384	1	2010	0.106849	1	14	21	1	70	7	0	0	0
ID0876	M	2000	2006		74	CASE	0	0	0	0	0	0	1	0	0	1	0	0	0	1	1	0	0		6.56996	0		6.56996	0		6.56996	0		6.56996	0		6.56996	0		6.56996	0	0	0	0	0	0	0	0	0
ID0877	F	2004	2004		61	CTRL	0	0	0	0	0	1	0	0	0	1	0	0	0	0	0	0	0		0.191257	0		0.191257	0		0.191257	1	2013	9.13814	0		0.191257	1	2013	9.13814	0	0	0	0	0	0	0	0	0
ID0878	F	2005	2014		75	CASE	0	0	0	0	0	0	0	0	0	1	0	0	0	1	1	0	0		8.4137	1	2008	2.97365	1	2006	0.49863	1	2005	0.213699	0		8.4137	1	2005	0.213699	1	3	3	0	0	0	0	0	0
ID0879	F	2008	2009		84	CTRL	0	0	1	1	1	1	1	0	1	1	0	0	0	1	0	0	0		0.533558	1	2013	4.74178	1	2008	0.079235	0		0.533558	1	2011	2.67328	1	2011	2.67328	0	0	0	0	0	0	0	0	0
ID0880	M	2009	2011		88	CTRL	0	0	1	0	1	0	0	0	0	1	0	0	0	0	0	0	0		2.59452	0		2.59452	1	2011	1.86849	0		2.59452	0		2.59452	0		2.59452	0	0	0	0	0	0	0	0	0
ID0881	F	2008	2009		91	CTRL	0	0	1	0	1	0	1	0	0	1	0	0	0	1	0	0	0		0.230122	0		0.230122	0		0.230122	0		0.230122	0		0.230122	0		0.230122	0	0	0	0	0	0	0	0	0
ID0882	M	2004	2014		40	CASE	0	0	1	0	0	1	0	0	0	1	0	0	0	0	0	0	0		9.4074	0		9.4074	1	2004	0.153005	0		9.4074	0		9.4074	0		9.4074	0	0	0	0	0	0	0	0	0
ID0883	F	2007	2013		73	CASE	0	0	0	0	1	1	0	0	0	1	0	0	0	0	0	0	0		5.46027	1	2007	0.364384	1	2007	0.356164	1	2008	0.670402	1	2012	5.29609	1	2007	0.364384	0	0	0	0	0	0	0	0	0
ID0884	M	2002	2002		60	CTRL	0	0	1	0	1	0	1	0	0	1	0	0	0	0	1	0	1	2003	1.44932	0		0.268493	1	2004	1.56414	1	2003	0.947945	0		0.268493	1	2003	0.947945	0	0	0	0	0	0	0	0	0
ID0885	M	2013	2013		52	CTRL	0	0	0	0	0	0	1	0	0	1	0	0	0	0	0	0	0		0.191781	0		0.191781	0		0.191781	0		0.191781	0		0.191781	0		0.191781	0	0	0	0	0	0	0	0	0
ID0886	F	2007	2009		48	CASE	0	0	1	0	0	1	0	1	0	1	0	0	0	1	0	0	0		2.12603	1	2008	0.653672	1	2007	0.0191781	1	2008	0.533453	0		2.12603	1	2008	0.533453	1	7	8.4	0	0	0	0	0	0
ID0887	F	2006	2014		68	CASE	0	0	1	0	1	1	0	0	0	1	0	0	0	0	0	0	0		7.98082	0		7.98082	1	2006	0.0191781	0		7.98082	0		7.98082	0		7.98082	0	0	0	0	0	0	1	18	6
ID0888	M	2012	2014		72	CTRL	0	0	1	0	1	0	0	0	0	1	0	0	0	1	0	0	0		1.81436	0		1.81436	1	2013	1.53491	0		1.81436	0		1.81436	0		1.81436	0	0	0	0	0	0	0	0	0
ID0889	M	2011	2014		71	CTRL	0	0	1	0	0	1	0	0	0	1	0	0	0	1	0	0	0		2.23562	0		2.23562	1	2011	0.0191781	0		2.23562	1	2012	0.516618	1	2012	0.516618	0	0	0	0	0	0	0	0	0
ID0890	F	2008	2008		75	CTRL	0	0	1	0	1	1	1	0	0	1	0	0	0	1	0	0	0		0.172131	1	2013	4.714	0		0.172131	1	2010	1.5414	0		0.172131	1	2010	1.5414	0	0	0	0	0	0	0	0	0
ID0891	F	2004	2011		35	CASE	0	0	0	0	0	1	0	1	0	1	0	0	0	1	0	0	0		6.43467	1	2006	2.21823	1	2004	0.0382514	1	2004	0.0601093	1	2005	0.823707	1	2004	0.0601093	0	0	0	0	0	0	0	0	0
ID0892	M	2007	2014		51	CTRL	0	0	0	0	0	0	0	0	0	1	0	0	0	0	0	0	0		6.5726	0		6.5726	0		6.5726	1	2013	6.53699	0		6.5726	1	2013	6.53699	0	0	0	0	0	0	0	0	0
ID0893	F	2002	2005		68	CTRL	0	0	0	0	0	0	0	0	0	1	0	0	0	1	1	0	0		2.88493	0		2.88493	1	2013	11.1479	0		2.88493	0		2.88493	0		2.88493	0	0	0	0	0	0	0	0	0
ID0894	F	2007	2014		70	CTRL	0	0	1	0	0	0	1	1	0	1	0	0	0	1	1	0	0		6.82466	1	2009	1.8137	0		6.82466	1	2008	1.26155	0		6.82466	1	2008	1.26155	0	0	0	0	0	0	0	0	0
ID0895	F	2009	2011		84	CTRL	0	0	1	0	1	1	0	0	0	1	0	0	0	0	0	0	0		1.93425	0		1.93425	0		1.93425	0		1.93425	0		1.93425	0		1.93425	0	0	0	0	0	0	0	0	0
ID0896	M	2005	2005		83	CTRL	0	0	0	0	0	0	0	0	0	1	0	0	0	0	0	0	0		0.347945	1	2006	1.32329	0		0.347945	0		0.347945	0		0.347945	1	2006	1.32329	0	0	0	0	0	0	0	0	0
ID0897	F	2003	2005		63	CASE	0	0	0	0	0	0	0	0	0	1	0	0	0	0	1	0	0		1.09041	0		1.09041	0		1.09041	1	2004	0.792372	0		1.09041	1	2004	0.792372	0	0	0	0	0	0	0	0	0
ID0898	M	2004	2014		70	CASE	0	0	1	0	0	0	0	1	0	1	0	0	0	0	0	0	0		9.18073	0		9.18073	0		9.18073	1	2010	5.52868	0		9.18073	1	2010	5.52868	1	14	1225	0	0	0	0	0	0
ID0899	F	2007	2014		84	CASE	0	0	1	0	0	0	0	0	1	1	0	0	0	1	0	0	0		6.93425	0		6.93425	0		6.93425	0		6.93425	0		6.93425	0		6.93425	0	0	0	0	0	0	0	0	0
ID0900	F	2008	2014		57	CASE	0	0	0	0	0	0	0	0	0	1	0	0	0	1	0	0	0		5.68339	0		5.68339	0		5.68339	0		5.68339	0		5.68339	0		5.68339	0	0	0	0	0	0	1	7	7
ID0901	M	2002	2014		61	CTRL	0	0	0	0	0	0	0	1	0	1	0	0	0	1	0	0	0		11.9973	1	2003	1.62466	0		11.9973	1	2013	10.8932	0		11.9973	1	2003	1.62466	0	0	0	0	0	0	0	0	0
ID0902	M	2005	2014		73	CTRL	0	0	1	0	0	0	1	0	0	1	0	0	0	1	1	0	0		8.12055	0		8.12055	0		8.12055	1	2006	0.438356	1	2006	0.112329	1	2006	0.112329	0	0	0	0	0	0	0	0	0
ID0903	F	2002	2002		72	CTRL	0	0	0	0	0	0	0	1	0	1	0	0	0	0	1	0	0		0.479452	0		0.479452	0		0.479452	1	2002	0.468493	0		0.479452	1	2002	0.468493	0	0	0	0	0	0	0	0	0
ID0904	F	2000	2009		70	CTRL	0	0	1	0	0	0	1	0	0	1	0	0	0	1	1	0	0		8.4539	1	2006	5.58815	0		8.4539	0		8.4539	1	2005	5.30322	1	2005	5.30322	0	0	0	0	0	0	0	0	0
ID0905	M	2003	2003		68	CTRL	0	0	0	0	0	0	1	0	0	1	0	0	0	1	0	0	0		0.210959	1	2004	0.596422	1	2004	0.574564	0		0.210959	0		0.210959	1	2004	0.596422	0	0	0	0	0	0	0	0	0
ID0906	M	2006	2008		91	CASE	0	0	0	1	0	0	1	0	0	1	0	0	0	0	0	0	0		1.54381	0		1.54381	1	2007	0.852055	1	2007	0.178082	0		1.54381	1	2007	0.178082	0	0	0	0	0	0	0	0	0
ID0907	F	2011	2011		61	CTRL	0	0	1	0	1	1	1	0	0	1	0	0	0	0	0	0	0		0.191781	0		0.191781	0		0.191781	0		0.191781	0		0.191781	0		0.191781	0	0	0	0	0	0	0	0	0
ID0908	F	2011	2011		56	CTRL	0	0	0	0	0	0	1	0	0	1	0	0	0	0	0	0	0		0.230137	0		0.230137	0		0.230137	0		0.230137	0		0.230137	0		0.230137	0	0	0	0	0	0	0	0	0
ID0909	F	2002	2014		70	CASE	0	0	1	0	1	0	1	0	0	1	0	0	0	1	1	0	0		11.3918	1	2005	2.80274	0		11.3918	0		11.3918	0		11.3918	1	2005	2.80274	0	0	0	0	0	0	0	0	0
ID0910	M	2006	2009		54	CTRL	0	0	0	0	1	0	1	0	0	1	0	0	0	1	1	0	0		3.51233	0		3.51233	0		3.51233	1	2011	4.65753	0		3.51233	1	2011	4.65753	0	0	0	0	0	0	0	0	0
ID0911	M	2013	2014		58	CASE	0	0	1	0	0	0	0	1	0	1	0	0	0	0	0	0	0		0.843836	0		0.843836	0		0.843836	0		0.843836	0		0.843836	0		0.843836	1	42	14	0	0	0	0	0	0
ID0912	F	2010	2010		48	CTRL	0	0	0	0	0	0	0	0	0	1	0	0	0	0	0	0	0		0.235616	0		0.235616	0		0.235616	0		0.235616	0		0.235616	0		0.235616	0	0	0	0	0	0	0	0	0
ID0913	M	2001	2002		64	CASE	0	0	1	0	1	1	1	0	0	1	0	0	0	1	1	0	0		1.06849	1	2002	0.893151	1	2001	0.0191781	0		1.06849	1	2002	0.893151	1	2002	0.893151	1	18	4.5	0	0	0	0	0	0
ID0914	M	2011	2014		57	CTRL	0	0	0	0	0	0	0	0	0	1	0	0	0	0	0	0	0		2.91507	0		2.91507	0		2.91507	0		2.91507	0		2.91507	0		2.91507	0	0	0	0	0	0	0	0	0
ID0915	F	2006	2009		55	CASE	0	0	1	0	1	1	1	0	0	1	0	0	0	1	1	0	0		2.7589	0		2.7589	1	2007	0.830137	0		2.7589	0		2.7589	0		2.7589	0	0	0	0	0	0	0	0	0
ID0916	F	2005	2011		34	CTRL	0	0	0	0	0	0	0	0	0	1	0	0	0	0	0	0	0		5.7589	0		5.7589	0		5.7589	0		5.7589	0		5.7589	0		5.7589	0	0	0	0	0	0	0	0	0
ID0917	F	2001	2012		53	CASE	0	0	0	0	0	0	1	1	0	1	0	0	0	1	0	0	0		10.4536	0		10.4536	0		10.4536	1	2002	0.0493151	0		10.4536	1	2002	0.0493151	0	0	0	0	0	0	0	0	0
ID0918	F	2011	2014		63	CTRL	0	0	0	0	1	0	1	0	0	1	0	0	0	0	0	0	0		2.73973	0		2.73973	0		2.73973	0		2.73973	0		2.73973	0		2.73973	0	0	0	0	0	0	0	0	0
ID0919	M	2002	2004		46	CTRL	0	0	1	0	0	1	0	0	0	1	0	0	0	1	1	0	0		1.86156	0		1.86156	1	2002	0.0191781	0		1.86156	0		1.86156	0		1.86156	0	0	0	0	0	0	0	0	0
ID0920	F	2012	2013		74	CASE	0	0	0	0	0	1	0	0	0	1	0	0	0	0	0	0	0		1.86858	0		1.86858	1	2012	0.13388	1	2012	0.010929	0		1.86858	1	2012	0.010929	0	0	0	0	0	0	0	0	0
ID0921	M	2011	2014		58	CASE	0	0	0	0	0	1	0	1	0	1	0	0	0	0	0	0	0		2.60548	0		2.60548	1	2013	2.37534	0		2.60548	1	2011	0.323288	1	2011	0.323288	0	0	0	0	0	0	0	0	0
ID0922	M	2000	2000		74	CASE	0	0	1	0	1	0	1	0	0	1	0	0	0	1	0	0	0		0.363388	0		0.363388	1	2002	2.0742	1	2001	1.03311	0		0.363388	1	2001	1.03311	0	0	0	0	0	0	0	0	0
ID0923	M	2003	2010		72	CASE	0	0	1	0	0	1	1	0	0	1	0	0	0	1	1	0	0		7.84932	1	2009	6.08219	1	2003	0.0109589	0		7.84932	0		7.84932	1	2009	6.08219	1	14	14	0	0	0	1	7	6.9
ID0924	F	2011	2011		70	CTRL	0	0	1	0	1	0	1	0	0	1	0	0	0	1	0	0	0		0.263014	0		0.263014	0		0.263014	0		0.263014	0		0.263014	0		0.263014	1	7	7	0	0	0	0	0	0
ID0925	M	2010	2010		90	CTRL	0	0	1	0	0	1	0	0	0	1	0	0	0	0	0	0	0		0.172603	0		0.172603	1	2010	0.0410959	0		0.172603	0		0.172603	0		0.172603	0	0	0	0	0	0	0	0	0
ID0926	F	2000	2014		48	CASE	0	0	0	0	0	0	0	0	0	1	0	0	0	0	0	0	0		13.7132	1	2013	13.1433	0		13.7132	1	2000	0.057377	0		13.7132	1	2000	0.057377	0	0	0	0	0	0	0	0	0
ID0927	M	2004	2014		48	CTRL	0	0	1	0	0	1	1	0	0	1	0	0	0	1	1	0	0		9.62853	0		9.62853	1	2004	0.0191257	1	2007	3.06688	1	2011	6.96003	1	2007	3.06688	0	0	0	0	0	0	0	0	0
ID0928	F	2007	2008		62	CASE	0	0	1	0	1	0	1	0	0	1	0	0	0	1	1	0	0		1.67426	1	2011	4.14521	1	2009	2.12329	1	2007	0.0712329	0		1.67426	1	2007	0.0712329	1	66	3.72727	1	6	1	0	0	0
ID0929	F	2006	2009		79	CASE	0	0	0	0	0	1	1	0	0	1	0	0	0	1	1	0	0		3.65753	0		3.65753	0		3.65753	0		3.65753	0		3.65753	0		3.65753	1	56	9.275	0	0	0	0	0	0
ID0930	F	2008	2014		40	CASE	0	0	0	0	0	1	0	0	0	1	0	0	0	1	0	0	0		6.00037	0		6.00037	1	2008	0.00273224	0		6.00037	0		6.00037	0		6.00037	0	0	0	0	0	0	0	0	0
ID0931	F	2000	2014		58	CASE	0	0	0	0	0	0	1	0	0	1	0	0	0	1	1	0	1	2002	1.88811	0		14.0306	1	2006	6.71551	1	2006	6.74291	0		14.0306	1	2002	1.88811	0	0	0	0	0	0	0	0	0
ID0932	M	2009	2010		80	CTRL	0	0	1	0	0	1	0	0	0	1	0	0	0	0	1	0	0		1.04658	1	2011	1.60274	1	2009	0.0383562	0		1.04658	0		1.04658	1	2011	1.60274	0	0	0	0	0	0	0	0	0
ID0933	F	2000	2003		48	CTRL	0	0	0	1	0	0	0	0	0	1	0	0	0	0	1	0	0		3.06336	1	2000	0.445355	1	2002	2.83322	0		3.06336	1	2002	2.44692	1	2000	0.445355	0	0	0	0	0	0	0	0	0
ID0934	M	2007	2014		60	CASE	0	0	1	0	0	1	0	0	0	1	0	0	0	0	0	0	0		6.10411	0		6.10411	1	2010	2.64658	0		6.10411	1	2009	1.96712	1	2009	1.96712	0	0	0	0	0	0	0	0	0
ID0935	M	2000	2013		72	CTRL	0	0	0	0	0	0	1	0	0	1	0	0	0	1	1	0	0		13.8002	0		13.8002	0		13.8002	0		13.8002	1	2006	5.94269	1	2006	5.94269	0	0	0	0	0	0	0	0	0
ID0936	M	2008	2008		48	CTRL	0	0	0	0	0	0	1	1	0	1	0	0	0	0	0	0	0		0.26776	0		0.26776	1	2009	0.582259	0		0.26776	0		0.26776	0		0.26776	0	0	0	0	0	0	0	0	0
ID0937	M	2013	2013		66	CTRL	0	0	1	1	1	1	1	0	0	1	0	0	0	1	1	0	0		0.183562	0		0.183562	1	2013	0.0767123	0		0.183562	0		0.183562	0		0.183562	0	0	0	0	0	0	0	0	0
ID0938	F	2007	2008		57	CASE	0	0	0	0	0	0	0	0	0	1	0	0	0	1	0	0	0		1.3071	0		1.3071	0		1.3071	1	2011	3.52877	0		1.3071	1	2011	3.52877	0	0	0	0	0	0	0	0	0
ID0939	F	2007	2014		45	CTRL	0	0	0	0	0	0	0	0	0	1	0	0	0	0	0	0	0		6.07397	0		6.07397	0		6.07397	1	2010	2.07123	0		6.07397	1	2010	2.07123	0	0	0	0	0	0	0	0	0
ID0940	M	2011	2011		53	CASE	0	0	0	0	1	0	0	0	0	1	0	0	0	1	1	0	0		0.421918	0		0.421918	0		0.421918	0		0.421918	0		0.421918	0		0.421918	0	0	0	0	0	0	0	0	0
ID0941	M	2000	2014		47	CASE	0	0	1	0	0	0	0	0	0	1	0	0	0	0	0	0	0		14.0658	0		14.0658	0		14.0658	0		14.0658	0		14.0658	0		14.0658	1	33	9.9	0	0	0	0	0	0
ID0942	M	2008	2014		61	CASE	0	0	1	0	0	0	1	0	0	1	0	0	0	0	1	0	0		5.57424	0		5.57424	0		5.57424	0		5.57424	1	2009	0.486571	1	2009	0.486571	0	0	0	0	0	0	0	0	0
ID0943	F	2000	2009		72	CASE	0	0	1	0	1	1	0	0	0	1	0	0	0	1	1	0	0		9.34337	1	2008	8.45902	1	2001	0.715974	1	2004	4.39071	0		9.34337	1	2004	4.39071	0	0	0	0	0	0	0	0	0
ID0944	M	2003	2003		66	CTRL	0	0	1	0	0	1	0	0	0	1	0	0	0	0	1	0	0		0.761644	0		0.761644	1	2003	0.0575342	1	2013	10.3425	0		0.761644	1	2013	10.3425	0	0	0	0	0	0	0	0	0
ID0945	F	2007	2008		52	CASE	0	0	1	0	0	0	1	0	0	1	0	0	0	1	0	0	0		0.918961	0		0.918961	1	2007	0.208219	1	2007	0.0575342	1	2008	0.74683	1	2007	0.0575342	0	0	0	0	0	0	0	0	0
ID0946	F	2000	2014		71	CASE	0	0	1	0	0	0	0	1	0	1	0	0	0	0	1	0	0		13.8531	1	2005	5.03663	1	2008	7.63661	0		13.8531	0		13.8531	1	2005	5.03663	1	287	24.2222	0	0	0	0	0	0
ID0947	F	2013	2013		74	CTRL	0	0	1	0	0	0	0	0	0	1	0	0	0	0	1	0	0		0.191781	0		0.191781	1	2013	0.164384	0		0.191781	0		0.191781	0		0.191781	0	0	0	0	0	0	0	0	0
ID0948	F	2008	2014		78	CASE	0	0	1	1	1	1	1	0	0	1	0	0	0	0	1	0	0		5.98413	0		5.98413	1	2008	0.0765027	0		5.98413	0		5.98413	0		5.98413	0	0	0	0	0	0	0	0	0
ID0949	M	2000	2003		38	CASE	0	0	0	0	0	0	1	0	0	1	0	0	0	1	0	0	0		2.91224	0		2.91224	1	2008	7.04645	0		2.91224	0		2.91224	0		2.91224	0	0	0	0	0	0	0	0	0
ID0950	M	2010	2010		68	CTRL	0	0	0	0	0	0	1	0	0	1	0	0	0	1	0	0	0		0.268493	0		0.268493	0		0.268493	1	2012	2.44723	0		0.268493	1	2012	2.44723	0	0	0	0	0	0	0	0	0
ID0951	F	2003	2014		54	CASE	0	0	0	0	0	0	0	0	0	1	0	0	0	0	0	0	0		10.7534	0		10.7534	0		10.7534	0		10.7534	0		10.7534	0		10.7534	0	0	0	0	0	0	0	0	0
ID0952	F	2010	2012		57	CASE	0	0	0	0	0	0	1	0	0	1	0	0	0	0	0	0	0		2.72112	0		2.72112	1	2010	0.0465753	0		2.72112	0		2.72112	0		2.72112	0	0	0	0	0	0	0	0	0
ID0953	M	2009	2013		80	CASE	0	0	1	1	0	0	1	0	0	1	0	0	0	1	0	0	0		4.12603	1	2010	1.16164	0		4.12603	0		4.12603	0		4.12603	1	2010	1.16164	0	0	0	0	0	0	0	0	0
ID0954	F	2008	2014		39	CTRL	0	0	0	0	0	0	0	0	0	1	0	0	0	1	0	0	0		6.1809	1	2012	4.1694	0		6.1809	0		6.1809	0		6.1809	1	2012	4.1694	0	0	0	0	0	0	0	0	0
ID0955	M	2006	2006		59	CTRL	0	0	0	0	0	0	0	0	0	1	0	0	0	0	0	0	0		0.191781	1	2006	0.356164	0		0.191781	0		0.191781	1	2008	2.53809	1	2006	0.356164	0	0	0	0	0	0	0	0	0
ID0956	F	2005	2005		74	CTRL	0	0	1	0	0	1	1	0	0	1	0	0	0	0	0	0	0		0.172603	1	2005	0.0191781	0		0.172603	0		0.172603	0		0.172603	1	2005	0.0191781	0	0	0	0	0	0	0	0	0
ID0957	F	2001	2001		79	CTRL	0	0	0	0	0	0	1	0	0	1	0	0	0	1	1	0	1	2011	9.86027	1	2002	0.578082	1	2005	4.23014	1	2006	4.77534	1	2010	8.95342	1	2002	0.578082	0	0	0	0	0	0	0	0	0
ID0958	M	2007	2014		40	CASE	0	0	0	0	0	0	0	0	0	1	0	0	0	0	1	0	0		6.27945	0		6.27945	1	2008	0.216042	0		6.27945	0		6.27945	0		6.27945	1	276	10	1	154	10.0909	0	0	0
ID0959	F	2004	2012		63	CASE	0	0	1	0	0	1	1	0	0	1	0	0	0	1	1	0	0		7.65847	1	2011	7.06981	1	2004	0.0136612	0		7.65847	0		7.65847	1	2011	7.06981	0	0	0	0	0	0	0	0	0
ID0960	F	2005	2012		49	CASE	0	0	1	0	1	1	0	0	1	1	0	0	0	1	0	0	0		6.91863	1	2012	7.02519	1	2005	0.115068	0		6.91863	0		6.91863	1	2012	7.02519	0	0	0	0	0	0	0	0	0
ID0961	F	2005	2005		83	CTRL	0	0	1	0	0	1	0	0	0	1	0	0	0	0	0	0	0		0.191781	0		0.191781	1	2005	0.0136986	1	2005	0.0136986	0		0.191781	1	2005	0.0136986	0	0	0	0	0	0	0	0	0
ID0962	M	2009	2014		53	CTRL	0	0	1	1	1	0	1	0	0	1	0	0	0	1	1	0	0		4.52603	1	2011	2.48219	0		4.52603	0		4.52603	0		4.52603	1	2011	2.48219	0	0	0	0	0	0	0	0	0
ID0963	F	2009	2012		43	CTRL	0	0	1	0	0	1	0	1	0	1	0	0	0	1	1	0	0		2.62694	0		2.62694	1	2009	0.00273973	1	2009	0.235616	0		2.62694	1	2009	0.235616	0	0	0	0	0	0	0	0	0
ID0964	F	2005	2011		86	CASE	0	0	0	0	1	1	1	0	0	1	0	0	0	0	0	0	0		5.08493	0		5.08493	1	2006	0.0383562	0		5.08493	0		5.08493	0		5.08493	0	0	0	0	0	0	0	0	0
ID0965	F	2011	2012		49	CTRL	0	0	0	0	0	0	0	0	0	1	0	0	0	1	0	0	0		1.39753	0		1.39753	0		1.39753	0		1.39753	0		1.39753	0		1.39753	0	0	0	0	0	0	0	0	0
ID0966	M	2000	2014		58	CASE	0	0	0	0	0	0	0	0	0	1	0	0	0	0	0	0	0		13.9755	1	2012	12.3279	0		13.9755	0		13.9755	0		13.9755	1	2012	12.3279	1	18	5	0	0	0	0	0	0
ID0967	M	2000	2014		58	CASE	0	0	1	0	0	0	0	0	0	1	0	0	0	1	1	0	0		14.1891	0		14.1891	1	2000	0.508197	1	2001	1.51782	0		14.1891	1	2001	1.51782	1	36	3.5	0	0	0	1	36	3.5
ID0968	M	2005	2005		82	CTRL	0	0	1	1	0	1	0	0	0	1	0	0	0	0	0	0	0		0.230137	0		0.230137	1	2007	2.28767	0		0.230137	0		0.230137	0		0.230137	0	0	0	0	0	0	0	0	0
ID0969	M	2000	2014		67	CASE	0	0	1	0	0	0	1	0	0	1	0	0	0	1	0	0	0		13.2708	1	2006	5.89276	1	2003	2.9092	0		13.2708	1	2010	10.0626	1	2006	5.89276	0	0	0	0	0	0	0	0	0
ID0970	M	2000	2014		66	CASE	0	0	0	0	0	0	1	1	0	1	0	0	0	1	1	0	0		14.1317	0		14.1317	1	2005	5.77278	1	2000	0.00546448	0		14.1317	1	2000	0.00546448	0	0	0	0	0	0	1	7	0
ID0971	F	2010	2014		46	CTRL	0	0	0	0	0	1	1	0	0	1	0	0	0	1	1	0	0		3.50685	0		3.50685	1	2010	0.0465753	0		3.50685	1	2012	1.95978	1	2012	1.95978	0	0	0	0	0	0	0	0	0
ID0972	F	2001	2006		53	CTRL	0	0	0	0	0	0	0	0	0	1	0	0	0	0	0	0	0		5.29589	0		5.29589	0		5.29589	1	2004	3.82493	0		5.29589	1	2004	3.82493	0	0	0	0	0	0	0	0	0
ID0973	M	2001	2001		62	CASE	0	0	0	0	0	1	0	0	0	1	0	0	0	1	1	0	0		0.326027	0		0.326027	1	2002	1.12877	0		0.326027	1	2001	0.167123	1	2001	0.167123	0	0	0	0	0	0	0	0	0
ID0974	M	2011	2011		64	CTRL	0	0	1	0	0	1	0	0	0	1	0	0	0	0	1	0	0		0.287671	0		0.287671	1	2011	0.0575342	0		0.287671	1	2013	1.63562	1	2013	1.63562	0	0	0	0	0	0	0	0	0
ID0975	M	2006	2007		60	CTRL	0	0	1	0	0	0	0	0	0	1	0	0	0	1	0	0	0		1.58356	0		1.58356	0		1.58356	0		1.58356	1	2008	2.83853	1	2008	2.83853	0	0	0	0	0	0	0	0	0
ID0976	M	2005	2014		82	CASE	0	0	0	0	1	0	1	0	0	1	0	0	0	1	0	0	0		8.5863	0		8.5863	0		8.5863	1	2010	5.23014	0		8.5863	1	2010	5.23014	0	0	0	0	0	0	0	0	0
ID0977	M	2011	2014		84	CTRL	0	0	1	0	0	1	0	0	0	1	0	0	0	0	0	0	0		2.1589	0		2.1589	1	2012	0.0712254	0		2.1589	0		2.1589	0		2.1589	0	0	0	0	0	0	0	0	0
ID0978	F	2006	2014		55	CASE	0	0	0	0	0	1	0	0	0	1	0	0	0	0	0	0	0		7.72329	0		7.72329	1	2006	0.0191781	0		7.72329	0		7.72329	0		7.72329	1	21	14	0	0	0	0	0	0
ID0979	M	2002	2003		73	CTRL	0	0	0	0	0	0	0	0	0	1	0	0	0	0	0	0	0		0.230137	0		0.230137	0		0.230137	0		0.230137	0		0.230137	0		0.230137	0	0	0	0	0	0	0	0	0
ID0980	M	2006	2012		75	CASE	0	0	0	0	0	0	0	0	0	1	0	0	0	1	0	0	0		6.86052	1	2010	4.26849	1	2009	3.32877	0		6.86052	0		6.86052	1	2010	4.26849	0	0	0	0	0	0	0	0	0
ID0981	F	2003	2014		60	CASE	0	0	0	0	0	0	0	0	0	1	0	0	0	1	1	0	0		10.5315	0		10.5315	1	2009	5.87671	1	2004	0.976286	0		10.5315	1	2004	0.976286	1	14	14	0	0	0	0	0	0
ID0982	M	2012	2012		80	CTRL	0	0	1	1	0	1	1	0	0	1	0	0	0	0	0	0	0		0.505464	0		0.505464	1	2013	0.642151	0		0.505464	1	2012	0.275956	1	2012	0.275956	0	0	0	0	0	0	0	0	0
ID0983	M	2013	2014		65	CTRL	0	0	0	0	0	1	0	0	0	1	0	0	0	0	0	0	0		0.249315	0		0.249315	0		0.249315	0		0.249315	0		0.249315	0		0.249315	0	0	0	0	0	0	0	0	0
ID0984	F	2004	2004		41	CTRL	0	0	1	0	0	1	0	0	0	1	0	0	0	0	0	0	0		0.625683	0		0.625683	1	2004	0.0464481	1	2008	4.62022	0		0.625683	1	2008	4.62022	0	0	0	0	0	0	0	0	0
ID0985	F	2011	2011		39	CTRL	0	0	0	0	0	0	0	0	0	1	0	0	0	0	0	0	0		0.172603	0		0.172603	0		0.172603	1	2011	0.030137	0		0.172603	1	2011	0.030137	0	0	0	0	0	0	0	0	0
ID0986	M	2011	2014		73	CTRL	0	0	1	0	1	0	1	0	0	1	0	0	0	1	0	0	0		3.12877	0		3.12877	0		3.12877	1	2011	0.367123	0		3.12877	1	2011	0.367123	0	0	0	0	0	0	0	0	0
ID0987	M	2013	2014		92	CTRL	0	0	1	1	0	0	1	0	0	0	0	1	0	0	1	1	0		1.16986	0		1.16986	0		1.16986	0		1.16986	0		1.16986	0		1.16986	0	0	0	0	0	0	0	0	0
ID0988	M	2006	2011		75	CTRL	0	0	1	0	0	0	0	0	0	1	0	0	0	1	1	0	0		4.1589	0		4.1589	0		4.1589	0		4.1589	0		4.1589	0		4.1589	0	0	0	0	0	0	0	0	0
ID0989	M	2005	2006		44	CTRL	0	0	1	0	0	1	1	0	0	1	0	0	0	1	0	0	0		0.632877	0		0.632877	1	2008	2.82574	1	2006	0.243836	0		0.632877	1	2006	0.243836	0	0	0	0	0	0	0	0	0
ID0990	F	2012	2014		91	CASE	0	0	0	1	0	1	0	0	0	1	0	0	0	0	1	0	0		1.75994	1	2012	0.0163934	1	2012	0.0327869	0		1.75994	0		1.75994	1	2012	0.0163934	0	0	0	0	0	0	0	0	0
ID0991	F	2011	2014		54	CASE	0	0	0	0	0	0	0	0	0	1	0	0	0	0	0	0	0		2.72877	0		2.72877	0		2.72877	0		2.72877	0		2.72877	0		2.72877	1	7	7	1	6	6	0	0	0
ID0992	F	2002	2006		70	CASE	0	0	1	1	1	1	0	0	0	1	0	0	0	1	1	0	0		4.06027	1	2004	1.54975	1	2006	3.67945	0		4.06027	0		4.06027	1	2004	1.54975	1	28	17	0	0	0	0	0	0
ID0993	M	2000	2002		70	CASE	0	0	1	1	0	1	1	0	0	1	0	0	0	0	0	0	0		2.11726	0		2.11726	1	2000	0.0273224	1	2005	4.27891	1	2001	1.12	1	2001	1.12	0	0	0	0	0	0	0	0	0
ID0994	F	2008	2010		56	CTRL	0	0	0	0	0	0	1	0	0	1	0	0	0	1	0	0	0		1.57939	0		1.57939	0		1.57939	0		1.57939	0		1.57939	0		1.57939	0	0	0	0	0	0	0	0	0
ID0995	M	2004	2007		65	CASE	0	0	1	0	0	1	1	0	0	1	0	0	0	1	1	0	0		2.64573	0		2.64573	1	2005	0.448469	0		2.64573	0		2.64573	0		2.64573	0	0	0	0	0	0	0	0	0
ID0996	F	2007	2007		65	CTRL	0	0	1	0	0	0	1	0	0	1	0	0	0	0	0	0	0		0.345205	0		0.345205	0		0.345205	0		0.345205	0		0.345205	0		0.345205	0	0	0	0	0	0	0	0	0
ID0997	M	2012	2012		57	CTRL	0	0	1	0	1	1	1	0	0	1	0	0	0	1	1	0	0		0.234973	0		0.234973	0		0.234973	0		0.234973	0		0.234973	0		0.234973	0	0	0	0	0	0	0	0	0
ID0998	M	2013	2014		70	CASE	0	0	1	0	1	1	0	0	0	1	0	0	0	0	0	0	0		1.09041	0		1.09041	1	2013	0.153425	0		1.09041	0		1.09041	0		1.09041	1	17	5.66667	0	0	0	0	0	0
ID0999	F	2000	2001		64	CTRL	0	0	0	0	0	0	0	0	0	1	0	0	0	0	0	0	0		0.426956	0		0.426956	0		0.426956	0		0.426956	1	2008	7.30601	1	2008	7.30601	0	0	0	0	0	0	0	0	0
ID1000	M	2011	2011		48	CTRL	0	0	0	0	0	0	0	1	0	1	0	0	0	1	0	0	0		0.235616	0		0.235616	0		0.235616	0		0.235616	0		0.235616	0		0.235616	0	0	0	0	0	0	0	0	0
ID1001	F	2005	2005		61	CTRL	0	0	0	0	0	1	0	0	0	1	0	0	0	0	0	0	0		0.191781	0		0.191781	0		0.191781	0		0.191781	0		0.191781	0		0.191781	0	0	0	0	0	0	0	0	0
ID1002	M	2005	2014		57	CASE	0	0	0	0	0	0	0	1	0	1	0	0	0	0	0	0	0		8.29863	1	2009	3.45479	0		8.29863	0		8.29863	1	2013	7.38904	1	2009	3.45479	1	5	5	1	12	6	1	30	6.84
ID1003	M	2000	2014		52	CASE	0	0	0	0	0	0	0	0	0	1	0	0	0	0	0	0	0		14.0466	1	2003	3.83563	0		14.0466	1	2004	4.40164	1	2003	3.01097	1	2003	3.01097	0	0	0	0	0	0	0	0	0
ID1004	M	2012	2012		63	CTRL	0	0	1	0	0	0	1	0	0	1	0	0	0	1	1	0	0		0.344262	0		0.344262	0		0.344262	0		0.344262	0		0.344262	0		0.344262	0	0	0	0	0	0	0	0	0
ID1005	F	2013	2014		73	CASE	0	0	1	1	0	0	0	0	0	1	0	0	0	0	0	0	0		0.345205	0		0.345205	0		0.345205	0		0.345205	0		0.345205	0		0.345205	0	0	0	0	0	0	0	0	0
ID1006	F	2009	2011		52	CASE	0	0	1	0	0	1	0	0	0	1	0	0	0	0	0	0	0		1.43562	0		1.43562	0		1.43562	0		1.43562	0		1.43562	0		1.43562	0	0	0	0	0	0	0	0	0
ID1007	F	2009	2009		87	CASE	0	0	0	0	1	0	1	0	0	1	0	0	0	1	0	0	0		0.49863	0		0.49863	1	2009	0.293151	0		0.49863	1	2009	0.336986	1	2009	0.336986	1	7	6	0	0	0	0	0	0
ID1008	M	2002	2011		67	CTRL	0	0	0	0	0	0	0	0	0	1	0	0	0	1	1	0	0		8.33425	0		8.33425	1	2010	7.31233	0		8.33425	0		8.33425	0		8.33425	0	0	0	0	0	0	0	0	0
ID1009	M	2000	2006		56	CASE	0	0	0	0	1	0	1	0	0	1	0	0	0	1	1	0	0		5.48156	1	2007	6.3117	0		5.48156	0		5.48156	0		5.48156	1	2007	6.3117	0	0	0	0	0	0	0	0	0
ID1010	M	2004	2005		46	CASE	0	0	0	1	1	0	1	0	0	1	0	0	0	0	1	0	0		0.992687	0		0.992687	0		0.992687	0		0.992687	1	2004	0.42623	1	2004	0.42623	1	21	8.16667	0	0	0	1	21	7
ID1011	F	2013	2013		36	CTRL	0	0	0	0	0	1	0	0	0	1	0	0	0	0	0	0	0		0.183562	0		0.183562	1	2013	0.0109589	0		0.183562	0		0.183562	0		0.183562	0	0	0	0	0	0	0	0	0
ID1012	M	2013	2014		65	CASE	0	0	1	0	0	0	0	0	0	1	0	0	0	0	0	0	0		1.00274	0		1.00274	0		1.00274	0		1.00274	0		1.00274	0		1.00274	0	0	0	0	0	0	0	0	0
ID1013	F	2010	2013		45	CASE	0	0	1	0	0	0	1	0	0	1	0	0	0	0	0	0	0		2.52877	0		2.52877	0		2.52877	0		2.52877	0		2.52877	0		2.52877	1	6	6	0	0	0	0	0	0
ID1014	F	2010	2010		32	CTRL	0	0	0	0	0	0	0	0	0	1	0	0	0	0	1	0	0		0.268493	0		0.268493	0		0.268493	1	2010	0.0219178	0		0.268493	1	2010	0.0219178	0	0	0	0	0	0	0	0	0
ID1015	F	2008	2014		56	CASE	0	0	0	0	0	0	0	0	0	1	0	0	0	1	0	0	0		5.19447	0		5.19447	0		5.19447	0		5.19447	0		5.19447	0		5.19447	1	59	10.875	0	0	0	0	0	0
ID1016	M	2003	2010		34	CASE	0	0	0	0	0	1	1	0	0	1	0	0	0	0	0	0	0		6.49863	1	2006	2.35068	1	2007	3.40822	0		6.49863	0		6.49863	1	2006	2.35068	1	21	21	0	0	0	0	0	0
ID1017	F	2010	2011		56	CTRL	0	0	0	0	0	1	0	0	0	1	0	0	0	1	1	0	0		1.29863	0		1.29863	1	2010	0.0383562	0		1.29863	1	2011	1.0137	1	2011	1.0137	0	0	0	0	0	0	0	0	0
ID1018	M	2013	2013		61	CASE	0	0	0	1	0	0	0	1	0	1	0	0	0	0	0	0	0		0.364384	0		0.364384	0		0.364384	0		0.364384	0		0.364384	0		0.364384	0	0	0	0	0	0	0	0	0
ID1019	M	2001	2005		72	CASE	0	0	1	0	1	0	1	0	0	1	0	0	0	0	0	0	0		3.48767	0		3.48767	1	2001	0.115068	0		3.48767	0		3.48767	0		3.48767	0	0	0	0	0	0	0	0	0
ID1020	M	2012	2013		26	CASE	0	0	0	1	0	0	0	0	0	1	0	0	0	0	1	0	0		0.517486	0		0.517486	0		0.517486	0		0.517486	0		0.517486	0		0.517486	0	0	0	0	0	0	0	0	0
ID1021	M	2004	2005		79	CTRL	0	0	1	0	0	0	1	0	0	1	0	0	0	1	0	0	0		0.325421	0		0.325421	1	2009	4.74734	0		0.325421	0		0.325421	0		0.325421	0	0	0	0	0	0	0	0	0
ID1022	F	2004	2014		63	CASE	0	0	1	0	0	1	1	0	0	1	0	0	0	1	1	0	0		9.55232	1	2007	3.02081	1	2004	0.20765	1	2007	3.10574	0		9.55232	1	2007	3.02081	0	0	0	0	0	0	0	0	0
ID1023	F	2011	2012		88	CTRL	0	0	1	0	0	1	0	0	0	1	0	0	0	0	1	0	0		1.1278	1	2011	0.0931507	1	2012	0.895561	1	2011	0.126027	0		1.1278	1	2011	0.0931507	0	0	0	0	0	0	0	0	0
ID1024	F	2009	2014		72	CTRL	0	0	1	0	0	1	0	1	0	1	0	0	0	0	1	0	0		4.66027	0		4.66027	0		4.66027	1	2009	0.205479	0		4.66027	1	2009	0.205479	0	0	0	0	0	0	0	0	0
ID1025	M	2005	2005		75	CTRL	0	0	1	0	0	1	0	0	0	1	0	0	0	0	0	0	0		0.561644	1	2007	2.0137	1	2005	0.0383562	0		0.561644	0		0.561644	1	2007	2.0137	0	0	0	0	0	0	0	0	0
ID1026	F	2007	2007		57	CTRL	0	0	0	0	0	0	0	0	0	1	0	0	0	0	0	0	0		0.172603	0		0.172603	0		0.172603	0		0.172603	0		0.172603	0		0.172603	0	0	0	0	0	0	0	0	0
ID1027	F	2011	2014		38	CASE	0	0	0	0	0	1	1	0	0	1	0	0	0	1	0	0	0		2.93151	1	2012	1.20995	0		2.93151	0		2.93151	0		2.93151	1	2012	1.20995	0	0	0	1	3	9	0	0	0
ID1028	M	2005	2014		65	CASE	0	0	1	0	1	1	0	1	0	1	0	0	0	1	1	0	0		8.43014	1	2008	3.24119	1	2005	0.0383562	0		8.43014	1	2006	0.789041	1	2006	0.789041	0	0	0	0	0	0	0	0	0
ID1029	F	2013	2014		80	CASE	0	0	0	0	1	0	0	0	0	1	0	0	0	0	0	0	0		1.18904	0		1.18904	0		1.18904	0		1.18904	0		1.18904	0		1.18904	0	0	0	0	0	0	0	0	0
ID1030	M	2002	2004		68	CASE	0	0	1	0	0	1	0	0	0	1	0	0	0	1	1	0	0		1.28182	0		1.28182	1	2002	0.00821918	0		1.28182	1	2013	10.5507	1	2013	10.5507	0	0	0	0	0	0	0	0	0
ID1031	M	2007	2010		81	CTRL	0	0	0	1	0	0	0	0	0	1	0	0	0	1	1	0	0		2.53151	0		2.53151	0		2.53151	0		2.53151	0		2.53151	0		2.53151	0	0	0	0	0	0	0	0	0
ID1032	M	2005	2010		80	CASE	0	0	1	0	0	0	0	0	0	1	0	0	0	0	0	0	0		5.43836	0		5.43836	1	2005	0.460274	1	2009	4.25205	0		5.43836	1	2009	4.25205	0	0	0	0	0	0	0	0	0
ID1033	F	2004	2014		69	CASE	0	0	1	0	0	1	0	0	0	1	0	0	0	0	0	0	0		9.88022	0		9.88022	1	2004	0.0273224	0		9.88022	0		9.88022	0		9.88022	1	14	7	1	28	7	0	0	0
ID1034	M	2006	2007		60	CTRL	0	0	1	0	1	1	0	0	0	1	0	0	0	0	1	0	0		1.36986	0		1.36986	1	2006	0.0410959	0		1.36986	1	2006	0.0794521	1	2006	0.0794521	0	0	0	0	0	0	0	0	0
ID1035	M	2007	2014		63	CASE	0	0	1	0	0	0	0	0	0	1	0	0	0	0	0	0	0		6.23562	0		6.23562	0		6.23562	0		6.23562	0		6.23562	0		6.23562	0	0	0	0	0	0	0	0	0
ID1036	M	2000	2008		73	CASE	0	0	1	0	1	1	0	0	0	1	0	0	0	1	0	0	0		8.9071	0		8.9071	1	2000	0.0546448	0		8.9071	0		8.9071	0		8.9071	0	0	0	0	0	0	0	0	0
ID1037	F	2008	2008		59	CASE	0	0	1	1	0	0	0	0	0	1	0	0	0	0	0	0	0		0.191257	0		0.191257	0		0.191257	1	2009	0.90625	1	2010	1.42954	1	2009	0.90625	1	7	7	0	0	0	0	0	0
ID1038	F	2010	2014		59	CTRL	0	0	1	0	0	0	0	0	0	1	0	0	0	1	0	0	0		3.62192	0		3.62192	0		3.62192	0		3.62192	0		3.62192	0		3.62192	0	0	0	0	0	0	0	0	0
ID1039	M	2008	2009		40	CTRL	0	0	0	0	1	1	0	1	0	1	0	0	0	0	0	0	0		0.670275	1	2009	0.371645	1	2008	0.0765027	0		0.670275	1	2013	5.28671	1	2009	0.371645	0	0	0	0	0	0	0	0	0
ID1040	M	2005	2006		72	CTRL	0	0	1	0	0	1	1	0	0	1	0	0	0	0	0	0	0		0.506849	0		0.506849	0		0.506849	0		0.506849	0		0.506849	0		0.506849	0	0	0	0	0	0	0	0	0
ID1041	F	2012	2014		71	CTRL	0	0	0	0	0	1	0	0	0	1	0	0	0	0	0	0	0		1.61256	0		1.61256	1	2012	0.0765027	0		1.61256	0		1.61256	0		1.61256	0	0	0	0	0	0	0	0	0
ID1042	M	2012	2014		85	CASE	0	0	1	1	0	1	0	0	0	1	0	0	0	0	1	0	0		1.189	1	2012	0.00546448	1	2012	0.00546448	0		1.189	0		1.189	1	2012	0.00546448	0	0	0	0	0	0	0	0	0
ID1043	F	2003	2006		45	CASE	0	0	1	0	0	0	0	1	0	1	0	0	0	1	0	0	0		3.28493	0		3.28493	0		3.28493	1	2006	3.08219	0		3.28493	1	2006	3.08219	0	0	0	0	0	0	0	0	0
ID1044	F	2004	2008		69	CASE	0	0	0	0	0	0	0	1	0	1	0	0	0	1	0	0	0		3.87158	0		3.87158	0		3.87158	0		3.87158	0		3.87158	0		3.87158	1	102	10.9412	0	0	0	0	0	0
ID1045	M	2006	2014		73	CASE	0	0	0	0	1	1	0	0	1	1	0	0	0	1	0	0	0		7.72329	0		7.72329	1	2006	0.0383562	0		7.72329	0		7.72329	0		7.72329	0	0	0	0	0	0	0	0	0
ID1046	M	2005	2005		48	CTRL	0	0	1	0	1	0	1	0	0	1	0	0	0	1	1	0	0		0.408219	0		0.408219	0		0.408219	0		0.408219	0		0.408219	0		0.408219	0	0	0	0	0	0	0	0	0
ID1047	F	2003	2004		79	CTRL	0	0	0	0	1	0	0	0	0	1	0	0	0	0	1	0	0		0.271091	1	2007	3.26027	1	2005	1.93973	0		0.271091	0		0.271091	1	2007	3.26027	0	0	0	0	0	0	0	0	0
ID1048	F	2004	2004		32	CTRL	0	0	0	0	0	1	0	0	0	1	0	0	0	0	0	0	0		0.382514	0		0.382514	0		0.382514	1	2006	2.38185	0		0.382514	1	2006	2.38185	0	0	0	0	0	0	0	0	0
ID1049	M	2009	2009		62	CTRL	0	0	0	0	1	0	0	0	0	1	0	0	0	0	0	0	0		0.210959	1	2009	0.0575342	0		0.210959	0		0.210959	1	2010	1.48493	1	2009	0.0575342	0	0	0	0	0	0	0	0	0
ID1050	M	2007	2014		79	CTRL	0	0	1	0	1	1	0	0	0	1	0	0	0	1	0	0	0		6.75616	0		6.75616	0		6.75616	0		6.75616	0		6.75616	0		6.75616	0	0	0	0	0	0	0	0	0
ID1051	F	2009	2014		67	CTRL	0	0	1	0	0	1	0	0	0	1	0	0	0	0	0	0	0		4.90137	0		4.90137	1	2009	0.030137	1	2012	3.4475	0		4.90137	1	2012	3.4475	0	0	0	0	0	0	0	0	0
ID1052	F	2001	2014		67	CASE	0	0	1	0	1	1	1	0	0	1	0	0	0	1	1	0	0		13.1726	1	2002	1.05479	1	2001	0.0767123	0		13.1726	1	2009	8.11507	1	2002	1.05479	1	27	6.75	0	0	0	1	7	3.5
ID1053	M	2006	2014		55	CASE	0	0	1	0	0	0	0	0	0	1	0	0	0	0	0	0	0		7.28493	0		7.28493	0		7.28493	0		7.28493	0		7.28493	0		7.28493	0	0	0	0	0	0	0	0	0
ID1054	F	2012	2014		83	CASE	0	0	1	0	1	1	0	0	0	1	0	0	0	0	1	0	0		1.7709	0		1.7709	1	2012	0.0191257	0		1.7709	0		1.7709	0		1.7709	0	0	0	0	0	0	0	0	0
ID1055	F	2010	2013		57	CASE	0	0	0	0	0	1	0	0	0	1	0	0	0	0	0	0	0		3.11233	0		3.11233	1	2010	0.0246575	1	2010	0.0739726	0		3.11233	1	2010	0.0739726	1	14	0	0	0	0	0	0	0
ID1056	F	2005	2005		83	CTRL	0	0	1	0	0	0	0	1	0	1	0	0	0	0	0	0	0		0.230137	0		0.230137	0		0.230137	0		0.230137	0		0.230137	0		0.230137	0	0	0	0	0	0	0	0	0
ID1057	M	2002	2010		83	CASE	0	0	1	0	0	1	1	0	0	1	0	0	0	0	1	0	0		7.84658	0		7.84658	1	2002	0.0575342	0		7.84658	0		7.84658	0		7.84658	0	0	0	0	0	0	0	0	0
ID1058	M	2011	2012		74	CTRL	0	0	0	1	0	0	0	0	0	1	0	0	0	0	0	0	0		0.172326	0		0.172326	0		0.172326	0		0.172326	0		0.172326	0		0.172326	0	0	0	0	0	0	0	0	0
ID1059	F	2002	2013		66	CASE	0	0	1	0	0	1	1	0	0	1	0	0	0	1	1	0	0		11.4603	1	2004	1.91686	1	2002	0.0493151	0		11.4603	0		11.4603	1	2004	1.91686	0	0	0	0	0	0	0	0	0
ID1060	F	2000	2014		60	CASE	0	0	0	0	0	0	0	1	0	1	0	0	0	0	1	0	0		14.0469	1	2011	11.6825	0		14.0469	1	2001	1.30446	0		14.0469	1	2001	1.30446	0	0	0	0	0	0	0	0	0
ID1061	M	2006	2011		65	CASE	0	0	0	0	0	0	1	1	0	1	0	0	0	1	1	0	0		4.73151	1	2007	0.572603	1	2009	2.53973	0		4.73151	1	2012	5.47331	1	2007	0.572603	0	0	0	0	0	0	0	0	0
ID1062	M	2002	2002		63	CTRL	0	0	0	0	0	0	1	0	0	1	0	0	0	1	0	0	0		0.479452	0		0.479452	1	2009	7.15068	0		0.479452	0		0.479452	0		0.479452	0	0	0	0	0	0	0	0	0
ID1063	F	2008	2010		76	CASE	0	0	0	1	0	0	1	0	0	1	0	0	0	0	1	0	0		1.7118	0		1.7118	0		1.7118	0		1.7118	0		1.7118	0		1.7118	0	0	0	0	0	0	0	0	0
ID1064	F	2007	2014		77	CTRL	0	0	1	0	1	1	1	0	0	1	0	0	0	1	1	0	0		7.0411	1	2011	4.46027	1	2007	0.115068	0		7.0411	0		7.0411	1	2011	4.46027	0	0	0	0	0	0	0	0	0
ID1065	F	2009	2014		65	CTRL	0	0	1	0	0	1	0	0	0	1	0	0	0	1	0	0	0		4.54795	0		4.54795	1	2009	0.0109589	0		4.54795	0		4.54795	0		4.54795	0	0	0	0	0	0	0	0	0
ID1066	M	2001	2003		78	CASE	0	0	1	0	1	0	1	0	0	1	0	0	0	0	1	0	0		1.07397	1	2004	3.00013	0		1.07397	0		1.07397	0		1.07397	1	2004	3.00013	0	0	0	0	0	0	0	0	0
ID1067	F	2000	2003		73	CASE	0	0	0	1	0	1	0	1	0	1	0	0	0	0	1	0	0		2.44269	1	2001	1.27283	1	2000	0.0163934	0		2.44269	0		2.44269	1	2001	1.27283	0	0	0	0	0	0	0	0	0
ID1068	M	2005	2006		64	CTRL	0	0	1	0	0	1	0	0	0	1	0	0	0	0	0	0	0		0.536986	0		0.536986	1	2005	0.0410959	0		0.536986	0		0.536986	0		0.536986	0	0	0	0	0	0	0	0	0
ID1069	F	2010	2011		37	CTRL	0	0	0	0	0	0	0	0	0	1	0	0	0	0	0	0	0		0.531507	0		0.531507	0		0.531507	0		0.531507	0		0.531507	0		0.531507	0	0	0	0	0	0	0	0	0
ID1070	F	2007	2007		59	CTRL	0	0	0	0	0	1	1	1	0	1	0	0	0	1	0	0	0		0.230137	1	2011	4.16438	0		0.230137	0		0.230137	1	2008	1.18963	1	2008	1.18963	0	0	0	0	0	0	0	0	0
ID1071	M	2007	2007		75	CTRL	0	0	1	0	0	0	1	0	0	1	0	0	0	1	0	0	0		0.512329	0		0.512329	0		0.512329	0		0.512329	0		0.512329	0		0.512329	0	0	0	0	0	0	0	0	0
ID1072	F	2006	2014		53	CASE	0	0	0	0	0	1	0	1	0	1	0	0	0	0	0	0	0		7.86575	0		7.86575	1	2006	0.0712329	1	2008	2.44469	0		7.86575	1	2008	2.44469	1	32	6.4	0	0	0	0	0	0
ID1073	F	2007	2007		48	CTRL	0	0	0	0	1	1	0	0	0	1	0	0	0	0	0	0	0		0.191781	1	2012	5.52093	0		0.191781	1	2009	2.54247	0		0.191781	1	2009	2.54247	0	0	0	0	0	0	0	0	0
ID1074	M	2013	2013		70	CTRL	0	0	1	0	0	0	0	0	0	1	0	0	0	0	0	0	0		0.306849	0		0.306849	0		0.306849	0		0.306849	0		0.306849	0		0.306849	0	0	0	0	0	0	0	0	0
ID1075	F	2001	2006		69	CASE	0	0	1	0	0	1	0	0	0	1	0	0	0	1	0	0	0		5.06575	1	2009	7.70959	1	2001	0.0191781	0		5.06575	0		5.06575	1	2009	7.70959	0	0	0	0	0	0	0	0	0
ID1076	M	2004	2006		63	CTRL	0	0	0	0	0	0	0	1	0	1	0	0	0	1	0	0	0		1.90829	0		1.90829	0		1.90829	0		1.90829	0		1.90829	0		1.90829	0	0	0	0	0	0	0	0	0
ID1077	M	2012	2014		60	CASE	0	0	1	0	0	1	0	0	0	1	0	0	0	0	0	0	0		1.27339	0		1.27339	1	2012	0.0519126	0		1.27339	0		1.27339	0		1.27339	1	56	18.6667	0	0	0	0	0	0
ID1078	F	2011	2014		74	CASE	0	0	1	0	1	1	1	0	0	1	0	0	0	1	1	0	0		2.72877	0		2.72877	1	2011	0.0410959	0		2.72877	0		2.72877	0		2.72877	0	0	0	0	0	0	0	0	0
ID1079	F	2007	2012		64	CASE	0	0	1	0	0	0	0	0	0	1	0	0	0	1	0	0	0		4.21874	0		4.21874	0		4.21874	1	2012	4.25152	1	2008	0.620376	1	2008	0.620376	0	0	0	0	0	0	0	0	0
ID1080	M	2011	2011		80	CASE	0	0	1	0	0	1	1	0	0	1	0	0	0	1	0	0	0		0.260274	0		0.260274	1	2012	1.61981	0		0.260274	0		0.260274	0		0.260274	0	0	0	0	0	0	0	0	0
ID1081	F	2000	2005		68	CTRL	0	0	1	0	0	0	1	0	0	1	0	0	0	1	1	0	1	2006	5.21083	1	2006	5.60809	1	2002	2.02727	1	2003	2.86563	0		4.3396	1	2003	2.86563	0	0	0	0	0	0	0	0	0
ID1082	M	2010	2010		71	CTRL	0	0	1	0	0	0	1	0	0	1	0	0	0	0	0	0	0		0.260274	0		0.260274	0		0.260274	0		0.260274	0		0.260274	0		0.260274	0	0	0	0	0	0	0	0	0
ID1083	M	2012	2014		73	CTRL	0	0	1	0	1	1	0	0	0	1	0	0	0	0	1	0	0		1.70002	0		1.70002	1	2012	0.0765027	0		1.70002	0		1.70002	0		1.70002	0	0	0	0	0	0	0	0	0
ID1084	F	2000	2014		49	CASE	0	0	0	0	0	0	0	0	0	1	0	0	0	0	0	0	0		14.0222	0		14.0222	0		14.0222	1	2007	7.35092	1	2002	2.3975	1	2002	2.3975	1	284	0	1	44	0	1	120	0
ID1085	F	2011	2012		50	CTRL	0	0	0	0	0	1	0	1	0	1	0	0	0	1	0	0	0		0.707733	0		0.707733	1	2011	0.0191781	0		0.707733	0		0.707733	0		0.707733	0	0	0	0	0	0	0	0	0
ID1086	M	2001	2014		50	CTRL	0	0	0	0	0	1	1	1	0	1	0	0	0	1	1	0	0		12.4575	1	2011	9.76986	1	2001	0.0109589	0		12.4575	1	2012	11.228	1	2011	9.76986	0	0	0	0	0	0	0	0	0
ID1087	M	2012	2014		83	CTRL	0	0	0	0	0	1	0	0	0	1	0	0	0	0	1	0	0		1.42114	0		1.42114	1	2012	0.0191257	0		1.42114	0		1.42114	0		1.42114	0	0	0	0	0	0	0	0	0
ID1088	F	2010	2011		23	CTRL	0	0	0	0	0	0	0	0	0	1	0	0	0	1	0	0	0		1.0274	0		1.0274	0		1.0274	0		1.0274	0		1.0274	0		1.0274	0	0	0	0	0	0	0	0	0
ID1089	M	2001	2005		41	CTRL	0	0	1	0	0	1	1	0	0	1	0	0	0	1	1	0	1	2005	4.43014	1	2001	0.109589	1	2001	0.109589	1	2002	1.24384	0		4.41096	1	2001	0.109589	0	0	0	0	0	0	0	0	0
ID1090	F	2007	2014		66	CASE	0	0	0	0	0	0	1	0	0	1	0	0	0	1	0	0	0		6.69041	1	2011	3.88767	1	2011	4.44384	1	2007	0.0191781	0		6.69041	1	2007	0.0191781	1	56	16.8	1	60	27	1	30	27
ID1091	F	2004	2006		36	CTRL	0	0	0	0	0	1	0	0	0	1	0	0	0	0	1	0	0		1.94973	0		1.94973	0		1.94973	0		1.94973	0		1.94973	0		1.94973	0	0	0	0	0	0	0	0	0
ID1092	M	2000	2001		69	CTRL	0	0	1	0	0	1	1	0	0	1	0	0	0	1	1	0	0		0.637361	1	2005	4.64558	1	2000	0.0273224	0		0.637361	0		0.637361	1	2005	4.64558	0	0	0	0	0	0	0	0	0
ID1093	M	2005	2014		50	CASE	0	0	0	0	0	1	0	0	0	1	0	0	0	0	1	0	0		8.67945	0		8.67945	1	2005	0.0109589	0		8.67945	0		8.67945	0		8.67945	0	0	0	0	0	0	0	0	0
ID1094	F	2000	2014		65	CASE	0	0	1	0	0	0	0	0	0	1	0	0	0	1	1	0	0		13.5743	1	2009	8.95789	1	2005	4.74146	0		13.5743	0		13.5743	1	2009	8.95789	1	114	11.3684	0	0	0	0	0	0
ID1095	F	2005	2013		64	CTRL	0	0	1	0	0	0	0	0	1	1	0	0	0	0	0	0	0		7.66301	1	2009	4.01096	1	2009	4.01096	0		7.66301	1	2006	0.8	1	2006	0.8	0	0	0	0	0	0	0	0	0
ID1096	M	2011	2013		75	CTRL	0	0	1	0	0	0	1	0	0	1	0	0	0	0	1	0	0		1.48767	0		1.48767	0		1.48767	0		1.48767	0		1.48767	0		1.48767	0	0	0	0	0	0	0	0	0
ID1097	F	2006	2007		54	CASE	0	0	0	0	1	0	0	0	0	1	0	0	0	0	0	0	0		1.09315	1	2010	4.40548	0		1.09315	1	2007	0.783562	1	2013	6.64384	1	2007	0.783562	0	0	0	0	0	0	0	0	0
ID1098	M	2005	2006		51	CTRL	0	0	0	0	0	0	0	0	0	1	0	0	0	0	0	0	0		1.40274	0		1.40274	0		1.40274	0		1.40274	0		1.40274	0		1.40274	0	0	0	0	0	0	0	0	0
ID1099	F	2000	2014		45	CASE	0	0	0	0	0	0	0	0	0	1	0	0	0	0	1	0	0		14.1809	1	2009	9.2905	0		14.1809	1	2001	1.60009	1	2007	7.81105	1	2001	1.60009	1	13	6.5	1	20	5	0	0	0
ID1100	M	2012	2014		86	CASE	0	0	1	0	0	1	1	0	0	1	0	0	0	0	0	0	0		1.40208	0		1.40208	1	2012	0.057377	0		1.40208	0		1.40208	0		1.40208	0	0	0	0	0	0	0	0	0
ID1101	M	2013	2014		61	CASE	0	0	0	0	0	0	1	0	0	1	0	0	0	0	0	0	0		1.01644	0		1.01644	0		1.01644	0		1.01644	0		1.01644	0		1.01644	0	0	0	0	0	0	0	0	0
ID1102	M	2000	2010		44	CASE	0	0	1	0	1	0	1	0	0	1	0	0	0	1	0	0	0		10.4558	0		10.4558	0		10.4558	0		10.4558	0		10.4558	0		10.4558	0	0	0	0	0	0	0	0	0
ID1103	F	2009	2014		81	CASE	0	0	0	0	0	0	1	0	0	1	0	0	0	0	1	0	0		4.4137	0		4.4137	0		4.4137	0		4.4137	1	2010	0.726027	1	2010	0.726027	0	0	0	0	0	0	0	0	0
ID1104	F	2006	2014		31	CASE	0	0	0	0	0	0	0	0	0	1	0	0	0	0	0	0	0		7.94247	0		7.94247	0		7.94247	1	2012	6.22355	0		7.94247	1	2012	6.22355	0	0	0	0	0	0	0	0	0
ID1105	F	2009	2010		58	CASE	0	0	0	0	0	0	0	1	0	1	0	0	0	0	1	0	0		1.53699	1	2009	0.646575	1	2009	0.205479	0		1.53699	1	2010	1.95342	1	2009	0.646575	0	0	0	0	0	0	0	0	0
ID1106	F	2007	2014		68	CTRL	0	0	1	1	0	0	1	0	0	1	0	0	0	1	1	0	0		6.7589	1	2011	4.24932	1	2009	1.75068	0		6.7589	1	2013	6.36986	1	2011	4.24932	0	0	0	0	0	0	0	0	0
ID1107	F	2000	2014		66	CASE	0	0	1	0	0	0	1	0	0	1	0	0	0	1	1	0	0		13.4294	1	2001	0.618452	0		13.4294	1	2001	0.667767	1	2011	10.9116	1	2001	0.618452	1	5	7.5	0	0	0	0	0	0
ID1108	M	2007	2008		72	CTRL	0	0	0	0	0	0	0	0	0	1	0	0	0	0	0	0	0		0.210854	0		0.210854	0		0.210854	0		0.210854	0		0.210854	0		0.210854	0	0	0	0	0	0	0	0	0
ID1109	F	2000	2006		77	CTRL	0	0	0	0	1	1	0	0	0	1	0	0	0	1	0	0	0		6.34928	0		6.34928	1	2004	3.70219	0		6.34928	0		6.34928	0		6.34928	0	0	0	0	0	0	0	0	0
ID1110	M	2012	2012		47	CTRL	0	0	1	0	1	1	0	0	0	1	0	0	0	1	0	0	0		0.535519	0		0.535519	1	2012	0.0765027	0		0.535519	0		0.535519	0		0.535519	0	0	0	0	0	0	0	0	0
ID1111	F	2009	2013		81	CASE	0	0	1	0	0	0	0	0	0	1	0	0	0	0	1	0	0		4.09315	0		4.09315	0		4.09315	0		4.09315	0		4.09315	0		4.09315	0	0	0	0	0	0	0	0	0
ID1112	M	2000	2009		72	CASE	0	0	0	0	0	0	1	0	0	1	0	0	0	0	1	0	1	2003	2.77891	1	2009	9.18712	1	2005	5.19534	1	2000	0.464481	0		9.4063	1	2000	0.464481	0	0	0	0	0	0	0	0	0
ID1113	M	2009	2010		59	CTRL	0	0	0	0	0	1	1	0	0	1	0	0	0	0	0	0	0		0.306849	0		0.306849	1	2009	0.0383562	0		0.306849	0		0.306849	0		0.306849	0	0	0	0	0	0	0	0	0
ID1114	M	2000	2010		76	CASE	0	0	0	0	0	0	1	0	0	1	0	0	0	1	1	0	0		10.2563	1	2008	7.61749	1	2002	2.04812	0		10.2563	0		10.2563	1	2008	7.61749	1	7	7	0	0	0	0	0	0
ID1115	F	2002	2014		61	CASE	0	0	1	0	0	1	0	0	0	1	0	0	0	0	1	0	0		11.5425	0		11.5425	1	2002	0.0191781	1	2002	0.249315	1	2007	4.81096	1	2002	0.249315	1	7	7	0	0	0	0	0	0
ID1116	M	2009	2012		68	CTRL	0	0	1	0	1	1	0	0	0	1	0	0	0	1	0	0	0		3.21929	1	2012	2.94333	1	2009	0.0191781	1	2012	2.49251	1	2010	1.13973	1	2010	1.13973	0	0	0	0	0	0	0	0	0
ID1117	M	2006	2013		70	CASE	0	0	0	0	1	0	1	0	0	1	0	0	0	1	0	0	0		6.36164	0		6.36164	0		6.36164	0		6.36164	0		6.36164	0		6.36164	0	0	0	0	0	0	0	0	0
ID1118	M	2012	2014		85	CTRL	0	0	1	0	0	0	0	0	0	1	0	0	0	0	1	0	0		1.92637	0		1.92637	1	2013	1.17295	1	2012	0.691257	0		1.92637	1	2012	0.691257	0	0	0	0	0	0	0	0	0
ID1119	F	2013	2014		64	CASE	0	0	1	0	0	0	0	0	1	1	0	0	0	0	0	0	0		0.50137	0		0.50137	0		0.50137	0		0.50137	0		0.50137	0		0.50137	0	0	0	0	0	0	0	0	0
ID1120	M	2002	2014		35	CASE	0	0	1	0	0	0	0	1	0	1	0	0	0	0	0	0	0		11.3342	0		11.3342	1	2003	0.345205	1	2005	2.88219	1	2012	9.46538	1	2005	2.88219	1	14	7	0	0	0	0	0	0
ID1121	F	2005	2006		78	CTRL	0	0	1	1	0	1	1	0	1	1	0	0	0	1	0	0	0		1.36164	0		1.36164	1	2005	0.0273973	0		1.36164	0		1.36164	0		1.36164	0	0	0	0	0	0	0	0	0
ID1122	F	2012	2014		62	CASE	0	0	0	0	0	0	0	0	0	1	0	0	0	0	0	0	0		1.85529	0		1.85529	0		1.85529	0		1.85529	0		1.85529	0		1.85529	0	0	0	0	0	0	0	0	0
ID1123	M	2003	2006		47	CASE	0	0	1	0	0	0	1	0	0	1	0	0	0	1	0	0	0		3.06575	1	2013	9.44658	1	2005	2.03836	1	2005	1.36986	1	2012	8.19999	1	2005	1.36986	0	0	0	0	0	0	0	0	0
ID1124	F	2008	2013		68	CASE	0	0	1	1	0	0	1	0	0	1	0	0	0	0	0	0	0		4.54937	0		4.54937	0		4.54937	0		4.54937	0		4.54937	0		4.54937	0	0	0	0	0	0	0	0	0
ID1125	M	2012	2013		64	CTRL	0	0	0	0	1	0	0	0	0	1	0	0	0	1	0	0	0		0.306333	1	2013	0.407703	1	2013	0.4351	0		0.306333	0		0.306333	1	2013	0.407703	0	0	0	0	0	0	0	0	0
ID1126	M	2013	2013		52	CTRL	0	0	1	0	0	0	0	0	0	1	0	0	0	0	0	0	0		0.345205	0		0.345205	0		0.345205	0		0.345205	0		0.345205	0		0.345205	0	0	0	0	0	0	0	0	0
ID1127	M	2013	2014		76	CASE	0	0	1	0	0	1	0	0	0	0	0	1	0	0	0	1	0		0.70411	0		0.70411	1	2013	0.0520548	0		0.70411	0		0.70411	0		0.70411	0	0	0	0	0	0	0	0	0
ID1128	M	2001	2009		73	CTRL	0	0	1	0	0	1	1	0	0	1	0	0	0	1	1	0	1	2008	6.97835	1	2007	5.75342	1	2002	0.219178	1	2005	3.56438	1	2005	3.44658	1	2005	3.44658	0	0	0	0	0	0	0	0	0
ID1129	F	2002	2014		51	CASE	0	0	1	0	1	1	0	0	1	1	0	0	0	0	0	0	0		11.4384	1	2011	9.00822	1	2002	0.0383562	1	2003	1.08219	1	2005	2.68767	1	2003	1.08219	0	0	0	1	6	3	0	0	0
ID1130	F	2003	2008		64	CASE	0	0	1	1	0	1	1	0	0	1	0	0	0	1	1	0	0		5.58448	0		5.58448	1	2004	1.73476	1	2006	3.84658	1	2003	0.0712329	1	2003	0.0712329	1	63	22.4	0	0	0	0	0	0
ID1131	F	2010	2010		51	CTRL	0	0	0	0	0	0	0	1	0	1	0	0	0	0	0	0	0		0.191781	0		0.191781	1	2012	2.73166	0		0.191781	1	2010	0.687671	1	2010	0.687671	0	0	0	0	0	0	0	0	0
ID1132	F	2002	2014		57	CASE	0	0	0	0	0	0	0	0	0	1	0	0	0	1	0	0	0		11.337	1	2008	5.86679	0		11.337	1	2002	0.0794521	1	2005	2.96164	1	2002	0.0794521	0	0	0	0	0	0	0	0	0
ID1133	F	2004	2014		66	CASE	0	0	1	0	0	0	1	0	0	1	0	0	0	0	1	0	0		9.72416	0		9.72416	0		9.72416	0		9.72416	1	2012	8.13934	1	2012	8.13934	0	0	0	0	0	0	0	0	0
ID1134	F	2010	2010		47	CASE	0	0	1	0	0	1	1	1	0	1	0	0	0	1	0	0	0		0.430137	0		0.430137	1	2010	0.0191781	0		0.430137	1	2013	3.42192	1	2013	3.42192	0	0	0	0	0	0	0	0	0
ID1135	M	2010	2014		72	CTRL	0	0	1	0	0	0	0	0	0	1	0	0	0	0	0	0	0		3.83014	1	2013	3.29863	0		3.83014	0		3.83014	0		3.83014	1	2013	3.29863	0	0	0	0	0	0	0	0	0
ID1136	M	2006	2008		58	CTRL	0	0	1	0	1	1	1	0	0	1	0	0	0	1	1	0	0		1.72192	0		1.72192	1	2006	0.0383562	0		1.72192	1	2009	3.15616	1	2009	3.15616	0	0	0	0	0	0	0	0	0
ID1137	F	2003	2014		73	CASE	0	0	0	0	0	0	1	0	0	1	0	0	0	1	0	0	0		10.4055	1	2004	0.593705	1	2010	7.05753	1	2008	4.45709	1	2006	3	1	2004	0.593705	0	0	0	0	0	0	0	0	0
ID1138	M	2004	2011		34	CASE	0	0	1	0	1	1	1	0	0	1	0	0	0	1	0	0	0		6.65123	0		6.65123	1	2004	0.289617	0		6.65123	0		6.65123	0		6.65123	1	56	12	0	0	0	0	0	0
ID1139	M	2001	2005		47	CASE	0	0	0	0	0	0	1	0	0	1	0	0	0	0	0	0	1	2009	8.36164	1	2011	10.7342	0		4.27397	0		4.27397	0		4.27397	1	2009	8.36164	0	0	0	0	0	0	0	0	0
ID1140	F	2002	2014		33	CASE	0	0	0	0	0	0	0	0	0	1	0	0	0	0	0	0	0		11.6192	0		11.6192	0		11.6192	1	2005	2.73151	0		11.6192	1	2005	2.73151	1	6	6	0	0	0	1	21	7
ID1141	F	2012	2013		44	CASE	0	0	0	0	0	0	0	0	0	1	0	0	0	0	0	0	0		1.27245	0		1.27245	0		1.27245	0		1.27245	0		1.27245	0		1.27245	0	0	0	0	0	0	0	0	0
ID1142	M	2006	2010		74	CTRL	0	0	1	0	0	1	1	0	0	1	0	0	0	1	1	0	0		4.02192	1	2009	3.01096	1	2006	0.0246575	0		4.02192	1	2009	3.01918	1	2009	3.01096	0	0	0	0	0	0	0	0	0
ID1143	F	2008	2008		46	CTRL	0	0	0	0	0	0	0	0	0	1	0	0	0	0	0	0	0		0.191257	0		0.191257	0		0.191257	0		0.191257	1	2009	0.930668	1	2009	0.930668	0	0	0	0	0	0	0	0	0
ID1144	M	2013	2013		63	CTRL	0	0	0	0	0	0	1	0	0	1	0	0	0	0	0	0	0		0.263014	0		0.263014	0		0.263014	0		0.263014	0		0.263014	0		0.263014	0	0	0	0	0	0	0	0	0
ID1145	M	2000	2010		64	CASE	0	0	0	0	0	0	1	0	0	1	0	0	0	1	1	0	0		10.0631	1	2007	7.7508	0		10.0631	0		10.0631	0		10.0631	1	2007	7.7508	0	0	0	0	0	0	0	0	0
ID1146	F	2004	2014		75	CASE	0	0	1	0	0	1	1	0	0	1	0	0	0	0	0	0	0		9.46753	0		9.46753	1	2004	0.00273224	0		9.46753	1	2009	4.83192	1	2009	4.83192	1	24	6	1	18	6	0	0	0
ID1147	F	2013	2014		77	CTRL	0	0	1	0	0	1	0	0	0	1	0	0	0	0	0	0	0		0.745205	0		0.745205	0		0.745205	0		0.745205	0		0.745205	0		0.745205	0	0	0	0	0	0	0	0	0
ID1148	M	2001	2005		66	CTRL	0	0	1	0	0	0	1	0	0	1	0	0	0	1	1	0	0		4.33425	1	2004	3.20212	1	2005	4.26027	0		4.33425	0		4.33425	1	2004	3.20212	0	0	0	0	0	0	0	0	0
ID1149	F	2011	2014		71	CASE	0	0	1	0	1	0	0	0	0	1	0	0	0	0	0	0	0		2.36164	0		2.36164	0		2.36164	0		2.36164	1	2013	1.60274	1	2013	1.60274	1	14	3.5	0	0	0	0	0	0
ID1150	M	2000	2003		34	CASE	0	0	0	0	0	0	0	0	0	1	0	0	0	0	1	0	0		3.28516	1	2005	5.36188	0		3.28516	0		3.28516	1	2011	10.918	1	2005	5.36188	0	0	0	0	0	0	0	0	0
ID1151	M	2012	2014		67	CASE	0	0	0	0	0	1	1	0	0	1	0	0	0	1	1	0	0		1.03558	0		1.03558	1	2013	0.0574968	0		1.03558	0		1.03558	0		1.03558	0	0	0	1	7	7	0	0	0
ID1152	F	2000	2014		55	CASE	0	0	0	0	0	0	1	0	0	1	0	0	0	0	0	0	1	2000	0.89071	0		13.9673	0		13.9673	1	2000	0.259563	0		13.9673	1	2000	0.259563	1	12	6	1	12	6	0	0	0
ID1153	M	2003	2003		73	CTRL	0	0	1	0	1	0	0	0	0	1	0	0	0	1	0	0	0		0.515068	0		0.515068	1	2008	5.13586	0		0.515068	0		0.515068	0		0.515068	0	0	0	0	0	0	0	0	0
ID1154	F	2008	2009		23	CASE	0	0	0	0	0	0	0	0	0	1	0	0	0	0	0	0	0		0.448297	0		0.448297	0		0.448297	1	2012	3.54645	0		0.448297	1	2012	3.54645	1	10	6	0	0	0	0	0	0
ID1155	M	2003	2003		63	CTRL	0	0	1	0	1	1	0	1	0	1	0	0	0	0	1	0	0		0.40274	1	2004	0.772393	1	2003	0.0383562	1	2004	0.878951	0		0.40274	1	2004	0.772393	0	0	0	0	0	0	0	0	0
ID1156	M	2000	2006		59	CTRL	0	0	1	0	0	0	0	0	0	1	0	0	0	1	0	0	0		6.84125	0		6.84125	1	2000	0.106557	0		6.84125	1	2001	1.28234	1	2001	1.28234	0	0	0	0	0	0	0	0	0
ID1157	M	2013	2013		87	CTRL	0	0	1	0	0	0	1	0	0	1	0	0	0	0	0	0	0		0.536986	0		0.536986	0		0.536986	0		0.536986	0		0.536986	0		0.536986	0	0	0	0	0	0	0	0	0
ID1158	M	2006	2012		57	CASE	0	0	1	0	0	0	0	0	0	1	0	0	0	1	1	0	0		5.82675	1	2008	2.58358	1	2007	1.35342	0		5.82675	0		5.82675	1	2008	2.58358	0	0	0	0	0	0	0	0	0
ID1159	M	2013	2014		62	CTRL	0	0	1	0	0	0	1	0	0	1	0	0	0	1	0	0	0		0.441096	0		0.441096	0		0.441096	0		0.441096	0		0.441096	0		0.441096	0	0	0	0	0	0	0	0	0
ID1160	M	2003	2004		72	CTRL	0	0	0	0	0	1	0	0	0	1	0	0	0	1	1	0	0		0.194423	1	2010	6.96438	1	2003	0.0246575	1	2008	4.98404	0		0.194423	1	2008	4.98404	0	0	0	0	0	0	0	0	0
ID1161	F	2012	2014		43	CTRL	0	0	1	0	1	1	0	0	0	1	0	0	0	0	0	0	0		1.27603	0		1.27603	1	2012	0.210383	0		1.27603	0		1.27603	0		1.27603	0	0	0	0	0	0	0	0	0
ID1162	M	2008	2008		65	CASE	0	0	0	0	0	1	0	0	0	1	0	0	0	0	0	0	0		0.612022	0		0.612022	1	2008	0.0382514	0		0.612022	0		0.612022	0		0.612022	0	0	0	0	0	0	0	0	0
ID1163	F	2009	2014		87	CTRL	0	0	1	0	0	0	1	0	0	1	0	0	0	1	1	0	0		4.73425	0		4.73425	0		4.73425	0		4.73425	0		4.73425	0		4.73425	0	0	0	0	0	0	0	0	0
ID1164	F	2004	2006		68	CASE	0	0	1	0	1	1	0	0	0	1	0	0	0	0	0	0	1	2005	0.109469	0		2.01906	1	2005	0.342346	0		2.01906	0		2.01906	1	2005	0.109469	0	0	0	0	0	0	0	0	0
ID1165	F	2007	2014		76	CASE	0	0	1	0	0	1	1	0	0	1	0	0	0	1	1	0	1	2011	4.66301	0		7.00274	1	2007	0.232877	0		7.00274	0		7.00274	1	2011	4.66301	0	0	0	0	0	0	0	0	0
ID1166	M	2004	2005		64	CASE	0	0	1	0	0	1	0	0	0	1	0	0	0	1	1	0	0		0.886855	0		0.886855	1	2004	0.0765027	0		0.886855	0		0.886855	0		0.886855	1	55	6.875	0	0	0	0	0	0
ID1167	M	2013	2013		69	CASE	0	0	0	0	1	0	0	0	0	0	0	1	0	1	0	1	0		0.673973	0		0.673973	0		0.673973	0		0.673973	0		0.673973	0		0.673973	1	14	10.5	1	21	11.6667	0	0	0
ID1168	M	2009	2009		66	CTRL	0	0	1	0	0	1	1	0	0	1	0	0	0	1	1	0	0		0.6	0		0.6	1	2009	0.0958904	0		0.6	0		0.6	0		0.6	0	0	0	0	0	0	0	0	0
ID1169	M	2008	2014		48	CASE	0	0	1	0	0	1	0	0	0	1	0	0	0	1	0	0	0		5.84995	0		5.84995	1	2008	0.0136612	0		5.84995	1	2008	0.161202	1	2008	0.161202	0	0	0	0	0	0	0	0	0
ID1170	M	2013	2013		31	CTRL	0	0	0	0	0	0	0	0	0	1	0	0	0	0	1	0	0		0.268493	1	2013	0.00821918	0		0.268493	0		0.268493	0		0.268493	1	2013	0.00821918	0	0	0	0	0	0	0	0	0
ID1171	M	2000	2001		47	CTRL	0	0	1	0	0	0	1	0	1	1	0	0	0	0	0	0	0		0.383195	1	2004	4.05738	0		0.383195	0		0.383195	1	2006	5.29826	1	2004	4.05738	0	0	0	0	0	0	0	0	0
ID1172	F	2004	2012		68	CTRL	0	0	1	0	1	1	1	0	0	1	0	0	0	1	1	0	1	2012	8.15574	0		8.12842	1	2005	1.19065	1	2010	5.55503	0		8.12842	1	2010	5.55503	0	0	0	0	0	0	0	0	0
ID1173	F	2006	2014		66	CASE	0	0	0	0	0	0	0	0	0	1	0	0	0	1	0	0	0		7.45753	0		7.45753	0		7.45753	0		7.45753	0		7.45753	0		7.45753	1	56	6.5625	0	0	0	0	0	0
ID1174	F	2000	2003		36	CASE	0	0	0	0	0	1	1	0	1	1	0	0	0	1	0	0	0		2.89619	0		2.89619	1	2000	0.0191257	1	2007	7.58112	0		2.89619	1	2007	7.58112	0	0	0	0	0	0	0	0	0
ID1175	F	2006	2007		71	CASE	0	0	0	0	0	1	0	0	0	1	0	0	0	0	0	0	0		0.364384	0		0.364384	1	2006	0.0575342	0		0.364384	0		0.364384	0		0.364384	0	0	0	0	0	0	0	0	0
ID1176	M	2007	2007		63	CTRL	0	0	1	0	0	1	0	0	0	1	0	0	0	1	0	0	0		0.326027	0		0.326027	1	2007	0.0164384	1	2007	0.175342	0		0.326027	1	2007	0.175342	0	0	0	0	0	0	0	0	0
ID1177	F	2005	2007		63	CASE	0	0	1	0	1	0	0	0	0	1	0	0	0	1	0	0	0		1.49589	0		1.49589	1	2006	0.378082	1	2012	6.53293	0		1.49589	1	2012	6.53293	0	0	0	0	0	0	0	0	0
ID1178	F	2012	2012		77	CTRL	0	0	1	0	1	0	1	0	0	1	0	0	0	0	0	0	0		0.172131	0		0.172131	1	2012	0.685792	0		0.172131	0		0.172131	0		0.172131	0	0	0	0	0	0	0	0	0
ID1179	F	2011	2013		69	CASE	0	0	1	0	0	1	1	0	0	1	0	0	0	1	0	0	0		1.96438	0		1.96438	1	2011	0.0767123	1	2011	0.189041	0		1.96438	1	2011	0.189041	1	3	4.5	0	0	0	0	0	0
ID1180	M	2005	2005		75	CTRL	0	0	1	0	0	1	0	0	0	1	0	0	0	0	0	0	0		0.210959	0		0.210959	0		0.210959	0		0.210959	0		0.210959	0		0.210959	0	0	0	0	0	0	0	0	0
ID1181	M	2000	2009		54	CTRL	0	0	1	0	0	0	1	0	0	1	0	0	0	1	1	0	0		8.54113	0		8.54113	1	2004	4.36066	0		8.54113	0		8.54113	0		8.54113	0	0	0	0	0	0	0	0	0
ID1182	M	2000	2014		35	CASE	0	0	0	0	0	0	1	0	0	1	0	0	0	1	1	0	0		14.1481	0		14.1481	0		14.1481	0		14.1481	0		14.1481	0		14.1481	1	6	6	0	0	0	0	0	0
ID1183	M	2000	2003		57	CTRL	0	0	0	0	0	1	1	1	0	1	0	0	0	0	1	0	0		2.43537	1	2001	0.742219	1	2000	0.0355191	0		2.43537	0		2.43537	1	2001	0.742219	0	0	0	0	0	0	0	0	0
ID1184	F	2013	2013		77	CTRL	0	0	1	0	0	1	0	0	0	1	0	0	0	1	1	0	0		0.230137	0		0.230137	0		0.230137	0		0.230137	0		0.230137	0		0.230137	0	0	0	0	0	0	0	0	0
ID1185	F	2004	2014		34	CASE	0	0	0	0	0	0	0	1	0	1	0	0	0	0	0	0	0		10.003	0		10.003	0		10.003	1	2004	0.0601093	0		10.003	1	2004	0.0601093	0	0	0	0	0	0	0	0	0
ID1186	M	2010	2011		51	CTRL	0	0	0	1	1	0	1	0	1	1	0	0	0	0	0	0	0		1.66849	0		1.66849	1	2010	0.835616	1	2011	1.49863	0		1.66849	1	2011	1.49863	0	0	0	0	0	0	0	0	0
ID1187	M	2008	2012		27	CTRL	0	0	0	0	0	1	0	0	0	1	0	0	0	0	0	0	0		4.75137	0		4.75137	1	2008	0.0382514	0		4.75137	0		4.75137	0		4.75137	0	0	0	0	0	0	0	0	0
ID1188	M	2001	2014		58	CASE	0	0	1	0	1	0	1	0	0	1	0	0	0	1	0	0	0		12.3616	0		12.3616	0		12.3616	0		12.3616	0		12.3616	0		12.3616	1	70	15	0	0	0	1	49	6.125
ID1189	F	2011	2011		48	CTRL	0	0	1	0	1	0	1	0	0	1	0	0	0	1	0	0	0		0.210959	0		0.210959	0		0.210959	0		0.210959	0		0.210959	0		0.210959	0	0	0	0	0	0	0	0	0
ID1190	M	2012	2012		70	CTRL	0	0	1	0	0	1	1	0	0	1	0	0	0	0	0	0	1	2013	0.850116	0		0.344262	1	2013	1.08025	0		0.344262	0		0.344262	1	2013	0.850116	0	0	0	0	0	0	0	0	0
ID1191	M	2001	2013		53	CASE	0	0	1	0	0	0	0	0	0	1	0	0	0	1	1	0	0		12.1753	1	2002	0.884932	0		12.1753	0		12.1753	0		12.1753	1	2002	0.884932	0	0	0	0	0	0	0	0	0
ID1192	M	2000	2005		78	CTRL	0	0	1	0	0	1	0	0	0	1	0	0	0	1	1	0	0		4.465	1	2004	4.2623	1	2000	0.0191257	0		4.465	0		4.465	1	2004	4.2623	0	0	0	0	0	0	0	0	0
ID1193	M	2006	2010		80	CASE	0	0	1	0	0	0	0	0	0	1	0	0	0	0	0	0	0		3.97534	0		3.97534	0		3.97534	0		3.97534	0		3.97534	0		3.97534	0	0	0	0	0	0	0	0	0
ID1194	M	2008	2013		56	CTRL	0	0	1	0	0	1	1	1	0	1	0	0	0	1	1	0	0		5.11464	1	2013	4.95848	1	2008	0.010929	0		5.11464	0		5.11464	1	2013	4.95848	0	0	0	0	0	0	0	0	0
ID1195	M	2000	2013		58	CTRL	0	0	0	0	0	0	0	0	0	1	0	0	0	1	1	0	0		13.192	0		13.192	0		13.192	0		13.192	1	2011	10.9673	1	2011	10.9673	0	0	0	0	0	0	0	0	0
ID1196	F	2007	2013		71	CASE	0	0	1	0	1	1	0	0	0	1	0	0	0	1	1	0	0		5.42192	0		5.42192	1	2007	0.0575342	0		5.42192	0		5.42192	0		5.42192	0	0	0	0	0	0	0	0	0
ID1197	M	2002	2014		59	CASE	0	0	0	0	1	0	0	0	0	1	0	0	0	0	0	0	0		12.1205	0		12.1205	1	2003	1.61644	0		12.1205	1	2004	1.98072	1	2004	1.98072	0	0	0	1	14	6.9	0	0	0
ID1198	F	2004	2014		67	CASE	0	0	1	0	0	0	1	0	0	1	0	0	0	1	0	0	0		9.70259	0		9.70259	1	2012	7.85246	1	2006	2.35191	0		9.70259	1	2006	2.35191	0	0	0	0	0	0	0	0	0
ID1199	M	2013	2014		77	CTRL	0	0	1	0	0	1	0	0	0	0	0	0	1	1	0	1	0		0.389041	0		0.389041	1	2013	0.0246575	0		0.389041	0		0.389041	0		0.389041	0	0	0	0	0	0	0	0	0
ID1200	M	2011	2014		92	CTRL	0	0	0	1	1	1	0	1	0	1	0	0	0	0	0	0	0		2.4411	0		2.4411	0		2.4411	0		2.4411	0		2.4411	0		2.4411	0	0	0	0	0	0	0	0	0
ID1201	F	2010	2014		83	CASE	0	0	1	0	1	0	1	1	0	1	0	0	0	0	0	0	0		3.64932	1	2010	0.00821918	1	2011	0.756164	0		3.64932	0		3.64932	1	2010	0.00821918	0	0	0	0	0	0	0	0	0
ID1202	M	2003	2011		37	CASE	0	0	0	0	0	0	0	0	0	1	0	0	0	0	1	0	0		8.47123	0		8.47123	0		8.47123	0		8.47123	0		8.47123	0		8.47123	0	0	0	0	0	0	0	0	0
ID1203	M	2013	2013		85	CASE	0	0	1	0	1	1	0	0	0	1	0	0	0	1	0	0	0		0.29863	0		0.29863	1	2013	0.0109589	0		0.29863	0		0.29863	0		0.29863	0	0	0	0	0	0	0	0	0
ID1204	M	2012	2014		83	CTRL	0	0	1	1	0	1	0	0	0	1	0	0	0	0	1	0	0		2.14796	0		2.14796	1	2012	0.0218579	0		2.14796	1	2013	1.03015	1	2013	1.03015	0	0	0	0	0	0	0	0	0
ID1205	M	2012	2013		84	CASE	0	0	0	0	1	0	1	0	0	1	0	0	0	0	1	0	0		1.18788	0		1.18788	1	2013	0.804319	1	2012	0.196721	1	2012	0.221311	1	2012	0.196721	0	0	0	0	0	0	0	0	0
ID1206	M	2003	2004		42	CTRL	0	0	0	0	0	0	0	0	0	1	0	0	0	1	0	0	0		0.399843	0		0.399843	0		0.399843	0		0.399843	1	2010	7.06027	1	2010	7.06027	0	0	0	0	0	0	0	0	0
ID1207	M	2005	2014		38	CASE	0	0	0	0	1	0	1	0	0	1	0	0	0	0	0	0	0		9.12329	1	2007	2.38082	0		9.12329	0		9.12329	1	2005	0.791781	1	2005	0.791781	1	67	7.72727	0	0	0	0	0	0
ID1208	M	2012	2014		77	CASE	0	0	0	0	0	0	0	0	0	0	0	1	0	0	0	1	0		1.29014	0		1.29014	0		1.29014	0		1.29014	0		1.29014	0		1.29014	1	7	3.5	0	0	0	0	0	0
ID1209	M	2005	2007		58	CASE	0	0	0	0	0	0	0	0	0	1	0	0	0	1	0	0	0		2.73425	0		2.73425	1	2009	4.32603	0		2.73425	0		2.73425	0		2.73425	1	203	8	0	0	0	1	7	7
ID1210	M	2005	2005		51	CTRL	0	0	1	0	0	0	1	0	0	1	0	0	0	1	0	0	1	2013	8.41096	0		0.268493	1	2013	8.41096	0		0.268493	1	2007	2.67945	1	2007	2.67945	0	0	0	0	0	0	0	0	0
ID1211	F	2001	2002		70	CASE	0	0	1	0	1	1	0	0	0	1	0	0	0	1	0	0	0		0.810959	1	2006	4.50685	1	2001	0.0109589	1	2006	5.4274	1	2005	4.00822	1	2005	4.00822	0	0	0	0	0	0	0	0	0
ID1212	F	2009	2014		85	CASE	0	0	0	0	1	1	0	0	0	1	0	0	0	0	0	0	0		4.64658	1	2009	0.249315	1	2009	0.249315	0		4.64658	0		4.64658	1	2009	0.249315	1	42	7	1	42	7	0	0	0
ID1213	F	2004	2006		71	CTRL	0	0	1	0	1	0	1	0	1	1	0	0	0	1	0	0	0		1.41842	1	2005	1.16363	1	2007	3.08965	0		1.41842	0		1.41842	1	2005	1.16363	0	0	0	0	0	0	0	0	0
ID1214	M	2010	2013		80	CASE	0	0	0	0	0	0	1	0	0	1	0	0	0	1	0	0	1	2011	0.969863	0		3.12329	1	2011	0.772603	0		3.12329	0		3.12329	1	2011	0.969863	0	0	0	1	448	32.9412	0	0	0
ID1215	F	2006	2006		68	CTRL	0	0	1	0	1	0	1	1	0	1	0	0	0	1	1	0	0		0.660274	0		0.660274	1	2007	1.53151	1	2011	5.33699	1	2008	2.57324	1	2008	2.57324	0	0	0	0	0	0	0	0	0
ID1216	F	2008	2014		59	CTRL	0	0	0	0	0	0	0	0	0	1	0	0	0	0	0	0	0		5.65332	0		5.65332	0		5.65332	0		5.65332	0		5.65332	0		5.65332	0	0	0	0	0	0	0	0	0
ID1217	M	2004	2006		74	CASE	0	0	1	0	0	1	0	0	0	1	0	0	0	1	0	0	0		2.34086	0		2.34086	1	2004	0.0191257	0		2.34086	0		2.34086	0		2.34086	0	0	0	0	0	0	0	0	0
ID1218	M	2009	2014		62	CASE	0	0	1	1	1	1	0	0	0	1	0	0	0	0	1	0	0		4.83014	0		4.83014	1	2009	0.0136986	0		4.83014	1	2013	4.71781	1	2013	4.71781	0	0	0	0	0	0	0	0	0
ID1219	M	2007	2008		73	CASE	0	0	1	0	0	0	1	1	0	1	0	0	0	0	0	0	0		0.333678	1	2009	1.79452	0		0.333678	0		0.333678	0		0.333678	1	2009	1.79452	0	0	0	0	0	0	0	0	0
ID1220	M	2005	2006		33	CTRL	0	0	0	0	0	0	0	0	0	1	0	0	0	0	0	0	0		0.873973	0		0.873973	0		0.873973	0		0.873973	0		0.873973	0		0.873973	0	0	0	0	0	0	0	0	0
ID1221	M	2005	2006		64	CTRL	0	0	1	0	1	0	1	1	0	1	0	0	0	0	1	0	0		1.12603	1	2012	6.73363	1	2007	2.13973	0		1.12603	0		1.12603	1	2012	6.73363	0	0	0	0	0	0	0	0	0
ID1222	M	2000	2013		69	CTRL	0	0	1	0	0	1	0	0	0	1	0	0	0	0	0	0	0		13.8961	0		13.8961	1	2000	0.0956284	1	2012	12.1011	0		13.8961	1	2012	12.1011	0	0	0	0	0	0	0	0	0
ID1223	F	2001	2001		67	CTRL	0	0	1	0	1	0	0	0	0	1	0	0	0	0	0	0	0		0.249315	1	2001	0.0191781	0		0.249315	1	2008	6.9143	1	2003	1.73425	1	2001	0.0191781	0	0	0	0	0	0	0	0	0
ID1224	F	2012	2012		59	CASE	0	0	0	0	0	0	0	0	0	1	0	0	0	0	0	0	0		0.502732	0		0.502732	0		0.502732	0		0.502732	0		0.502732	0		0.502732	1	35	17.6667	0	0	0	0	0	0
ID1225	M	2011	2014		88	CASE	0	0	1	0	1	0	0	1	0	1	0	0	0	0	0	0	0		2.15616	1	2013	1.72329	0		2.15616	0		2.15616	0		2.15616	1	2013	1.72329	1	21	6	0	0	0	0	0	0
ID1226	F	2012	2014		77	CTRL	0	0	1	0	0	1	1	0	0	1	0	0	0	1	0	0	0		1.22715	0		1.22715	1	2012	0.0136612	0		1.22715	0		1.22715	0		1.22715	0	0	0	0	0	0	0	0	0
ID1227	M	2003	2003		52	CTRL	0	0	1	0	1	0	1	0	0	1	0	0	0	1	1	0	0		0.210959	0		0.210959	0		0.210959	0		0.210959	0		0.210959	0		0.210959	0	0	0	0	0	0	0	0	0
ID1228	F	2010	2011		36	CASE	0	0	0	0	0	1	0	0	0	1	0	0	0	0	0	0	0		0.747945	0		0.747945	0		0.747945	1	2010	0.378082	0		0.747945	1	2010	0.378082	0	0	0	0	0	0	0	0	0
ID1229	M	2013	2014		71	CTRL	0	0	0	0	1	0	0	0	0	0	0	1	0	1	0	1	0		0.767123	0		0.767123	0		0.767123	0		0.767123	0		0.767123	0		0.767123	0	0	0	0	0	0	0	0	0
ID1230	F	2010	2013		74	CASE	0	0	0	0	0	0	1	0	0	1	0	0	0	1	1	0	0		3.65753	1	2010	0.106849	1	2011	1.81918	0		3.65753	1	2010	0.0767123	1	2010	0.0767123	1	26	3.25	0	0	0	0	0	0
ID1231	F	2006	2007		51	CTRL	0	0	0	0	0	1	0	0	0	1	0	0	0	0	0	0	0		0.306849	0		0.306849	1	2006	0.0383562	0		0.306849	0		0.306849	0		0.306849	0	0	0	0	0	0	0	0	0
ID1232	F	2006	2013		74	CASE	0	0	1	0	0	1	0	0	0	1	0	0	0	1	1	0	0		7.29863	1	2013	7.09315	1	2006	0.0109589	0		7.29863	0		7.29863	1	2013	7.09315	0	0	0	0	0	0	0	0	0
ID1233	M	2000	2014		23	CTRL	0	0	0	0	0	0	0	0	0	1	0	0	0	0	0	0	0		14.1837	0		14.1837	0		14.1837	1	2011	11.7892	0		14.1837	1	2011	11.7892	0	0	0	0	0	0	0	0	0
ID1234	F	2004	2013		48	CASE	0	0	0	0	0	0	0	0	0	1	0	0	0	1	1	0	1	2012	7.54372	1	2005	0.853941	1	2007	3.11695	1	2005	0.358051	1	2010	5.85668	1	2005	0.358051	1	23	3.775	0	0	0	1	7	9.1
ID1235	M	2004	2009		53	CTRL	0	0	1	0	0	1	1	0	0	1	0	0	0	1	1	0	0		5.52121	0		5.52121	0		5.52121	0		5.52121	0		5.52121	0		5.52121	0	0	0	0	0	0	0	0	0
ID1236	M	2004	2004		62	CTRL	0	0	0	0	0	0	1	0	0	1	0	0	0	1	0	0	0		0.226776	0		0.226776	0		0.226776	1	2012	8.22131	0		0.226776	1	2012	8.22131	0	0	0	0	0	0	0	0	0
ID1237	F	2005	2007		75	CASE	0	0	1	0	0	1	0	0	0	1	0	0	0	1	1	0	0		1.86575	1	2007	2.24658	0		1.86575	1	2008	3.35128	0		1.86575	1	2007	2.24658	0	0	0	0	0	0	0	0	0
ID1238	M	2009	2014		58	CTRL	0	0	1	0	0	0	1	0	0	1	0	0	0	1	0	0	0		4.99452	0		4.99452	0		4.99452	0		4.99452	0		4.99452	0		4.99452	0	0	0	0	0	0	0	0	0
ID1239	F	2009	2014		80	CASE	0	0	1	0	1	1	1	0	1	1	0	0	0	0	0	0	0		4.59726	0		4.59726	1	2009	0.0383562	0		4.59726	0		4.59726	0		4.59726	0	0	0	0	0	0	0	0	0
ID1240	F	2002	2014		74	CTRL	0	0	1	0	1	1	1	1	0	1	0	0	0	1	1	0	0		11.2521	1	2013	11.1041	1	2003	1.11233	1	2004	2.08234	1	2002	0.0493151	1	2002	0.0493151	0	0	0	0	0	0	0	0	0
ID1241	M	2009	2010		65	CASE	0	0	1	0	0	1	0	0	0	1	0	0	0	0	0	0	1	2010	0.432877	0		0.690411	1	2009	0.183562	0		0.690411	0		0.690411	1	2010	0.432877	1	6	9	0	0	0	0	0	0
ID1242	M	2013	2014		86	CTRL	0	0	0	1	0	1	1	0	1	1	0	0	0	0	1	0	0		0.230137	0		0.230137	0		0.230137	0		0.230137	0		0.230137	0		0.230137	0	0	0	0	0	0	0	0	0
ID1243	M	2004	2007		74	CASE	0	0	1	0	0	0	0	0	0	1	0	0	0	1	0	0	1	2004	0.396175	1	2008	4.24317	1	2004	0.581967	0		2.69684	0		2.69684	1	2004	0.396175	0	0	0	0	0	0	0	0	0
ID1244	F	2005	2007		64	CASE	0	0	0	0	0	1	0	0	0	1	0	0	0	0	0	0	0		2.10685	0		2.10685	1	2007	1.8	0		2.10685	0		2.10685	0		2.10685	0	0	0	0	0	0	0	0	0
ID1245	M	2003	2008		76	CTRL	0	0	1	0	1	0	1	1	0	1	0	0	0	1	1	0	0		4.96386	1	2005	1.95068	1	2008	5.5349	0		4.96386	0		4.96386	1	2005	1.95068	0	0	0	0	0	0	0	0	0
ID1246	F	2000	2014		62	CASE	0	0	0	0	0	0	0	0	0	1	0	0	0	0	1	0	0		13.9947	0		13.9947	0		13.9947	1	2007	7.21385	0		13.9947	1	2007	7.21385	0	0	0	0	0	0	0	0	0
ID1247	M	2002	2004		58	CASE	0	0	0	0	0	0	1	0	0	1	0	0	0	1	0	0	0		2.57369	0		2.57369	0		2.57369	0		2.57369	0		2.57369	0		2.57369	0	0	0	0	0	0	0	0	0
ID1248	M	2009	2014		67	CASE	0	0	0	0	0	0	0	0	0	1	0	0	0	1	0	0	0		5.00274	0		5.00274	0		5.00274	1	2013	4.54247	0		5.00274	1	2013	4.54247	1	18	7.2	0	0	0	0	0	0
ID1249	F	2009	2014		57	CASE	0	0	1	0	1	0	1	0	0	1	0	0	0	1	0	0	0		4.21644	1	2013	3.59726	0		4.21644	0		4.21644	0		4.21644	1	2013	3.59726	1	30	5	0	0	0	0	0	0
ID1250	M	2003	2014		30	CASE	0	0	0	0	0	0	0	0	0	1	0	0	0	0	0	0	0		10.8658	0		10.8658	0		10.8658	0		10.8658	0		10.8658	0		10.8658	0	0	0	0	0	0	0	0	0
ID1251	M	2005	2012		61	CASE	0	0	1	0	1	1	0	0	0	1	0	0	0	1	1	0	0		7.02818	0		7.02818	1	2005	0.0767123	0		7.02818	0		7.02818	0		7.02818	0	0	0	0	0	0	0	0	0
ID1252	F	2011	2014		52	CASE	0	0	1	0	0	0	0	0	0	1	0	0	0	0	0	0	0		2.41918	0		2.41918	0		2.41918	0		2.41918	0		2.41918	0		2.41918	1	14	5.25	0	0	0	0	0	0
ID1253	M	2002	2003		64	CTRL	0	0	1	0	1	1	0	0	0	1	0	0	0	1	1	0	1	2005	2.71233	0		0.221918	1	2002	0.030137	0		0.221918	0		0.221918	1	2005	2.71233	0	0	0	0	0	0	0	0	0
ID1254	M	2008	2009		39	CTRL	0	0	1	0	0	1	1	0	0	1	0	0	0	0	0	0	0		0.191459	0		0.191459	1	2010	1.16954	0		0.191459	0		0.191459	0		0.191459	0	0	0	0	0	0	0	0	0
ID1255	M	2010	2012		43	CTRL	0	0	0	0	0	0	0	1	0	1	0	0	0	1	0	0	0		2.30319	1	2010	0.0383562	1	2011	1.76164	0		2.30319	0		2.30319	1	2010	0.0383562	0	0	0	0	0	0	0	0	0
ID1256	M	2003	2003		51	CTRL	0	0	0	0	1	1	0	1	0	1	0	0	0	0	0	0	0		0.172603	1	2003	0.515068	0		0.172603	0		0.172603	0		0.172603	1	2003	0.515068	0	0	0	0	0	0	0	0	0
ID1257	F	2004	2014		80	CTRL	0	0	1	0	0	1	1	0	0	1	0	0	0	0	0	0	0		9.75199	0		9.75199	1	2004	0.0382514	0		9.75199	0		9.75199	0		9.75199	0	0	0	0	0	0	0	0	0
ID1258	M	2005	2009		75	CTRL	0	0	1	0	1	1	1	0	0	1	0	0	0	0	1	0	0		3.89041	0		3.89041	1	2005	0.00273973	0		3.89041	0		3.89041	0		3.89041	0	0	0	0	0	0	0	0	0
ID1259	M	2003	2009		68	CASE	0	0	0	0	0	1	1	0	0	1	0	0	0	1	1	0	0		6.75342	0		6.75342	1	2003	0.0109589	0		6.75342	1	2007	4.6137	1	2007	4.6137	0	0	0	0	0	0	0	0	0
ID1260	M	2009	2014		65	CASE	0	0	1	0	1	1	0	0	0	1	0	0	0	0	0	0	0		4.31233	0		4.31233	1	2010	0.512329	0		4.31233	0		4.31233	0		4.31233	1	14	2.1	0	0	0	0	0	0
ID1261	F	2008	2010		74	CASE	0	0	1	0	1	0	0	0	0	1	0	0	0	1	0	0	0		2.70463	0		2.70463	0		2.70463	1	2008	0.196721	0		2.70463	1	2008	0.196721	0	0	0	0	0	0	0	0	0
ID1262	F	2013	2013		83	CASE	0	0	1	0	0	1	1	0	0	1	0	0	0	0	0	0	0		0.460274	0		0.460274	0		0.460274	0		0.460274	0		0.460274	0		0.460274	0	0	0	0	0	0	0	0	0
ID1263	F	2005	2009		54	CASE	0	0	1	0	0	1	0	1	0	1	0	0	0	1	1	0	0		3.90137	0		3.90137	1	2005	0.030137	0		3.90137	0		3.90137	0		3.90137	1	14	7	0	0	0	0	0	0
ID1264	M	2000	2014		43	CTRL	0	0	0	0	0	0	0	0	0	1	0	0	0	1	1	0	0		14.1618	1	2001	1.60836	1	2001	1.60836	1	2008	8.60656	0		14.1618	1	2001	1.60836	0	0	0	0	0	0	0	0	0
ID1265	M	2000	2014		69	CTRL	0	0	1	0	0	0	0	0	0	1	0	0	0	0	0	0	1	2012	12.4863	1	2009	9.23854	1	2006	6.89334	0		14.0522	0		14.0522	1	2009	9.23854	0	0	0	0	0	0	0	0	0
ID1266	F	2012	2014		84	CASE	0	0	1	0	1	0	0	0	0	1	0	0	0	0	0	0	0		1.42378	0		1.42378	0		1.42378	0		1.42378	0		1.42378	0		1.42378	0	0	0	0	0	0	0	0	0
ID1267	M	2011	2014		81	CASE	0	0	1	1	0	1	1	0	0	1	0	0	0	0	0	0	0		2.69863	0		2.69863	1	2011	0.0191781	0		2.69863	0		2.69863	0		2.69863	0	0	0	0	0	0	0	0	0
ID1268	F	2002	2013		54	CASE	0	0	0	0	0	0	0	0	0	1	0	0	0	1	1	0	0		11.5671	1	2002	0.506849	0		11.5671	0		11.5671	0		11.5671	1	2002	0.506849	1	32	8.8	1	7	7	0	0	0
ID1269	F	2003	2006		70	CASE	0	0	1	1	1	1	1	1	0	1	0	0	0	0	1	0	0		2.83014	1	2006	2.14247	1	2006	2.61918	1	2004	0.322554	0		2.83014	1	2004	0.322554	0	0	0	0	0	0	0	0	0
ID1270	M	2000	2014		44	CASE	0	0	0	0	0	0	0	0	0	1	0	0	0	0	0	0	0		14.0494	0		14.0494	0		14.0494	0		14.0494	0		14.0494	0		14.0494	0	0	0	0	0	0	0	0	0
ID1271	F	2005	2014		56	CASE	0	0	0	0	0	0	1	1	0	1	0	0	0	1	0	0	1	2006	1.08493	0		8.84384	1	2007	2.6137	0		8.84384	0		8.84384	1	2006	1.08493	1	76	26.0571	0	0	0	0	0	0
ID1272	F	2001	2008		61	CTRL	0	0	1	0	0	0	0	0	0	1	0	0	0	1	1	0	0		7.41396	0		7.41396	0		7.41396	0		7.41396	0		7.41396	0		7.41396	0	0	0	0	0	0	0	0	0
ID1273	M	2013	2014		71	CASE	0	0	1	0	0	0	1	0	0	1	0	0	0	0	0	0	0		0.671233	0		0.671233	1	2013	0.0794521	0		0.671233	0		0.671233	0		0.671233	0	0	0	0	0	0	0	0	0
ID1274	M	2000	2010		84	CASE	0	0	0	0	0	0	0	0	0	1	0	0	0	0	1	0	0		10.0038	1	2002	1.75994	0		10.0038	1	2003	2.74076	0		10.0038	1	2002	1.75994	0	0	0	0	0	0	0	0	0
ID1275	M	2012	2012		89	CTRL	0	0	1	0	1	0	0	0	0	1	0	0	0	1	0	0	0		0.210383	1	2012	0.606557	0		0.210383	0		0.210383	0		0.210383	1	2012	0.606557	0	0	0	0	0	0	0	0	0
ID1276	F	2006	2013		78	CASE	0	0	1	0	0	1	0	0	0	1	0	0	0	0	0	0	0		6.87945	0		6.87945	1	2006	0.0246575	0		6.87945	1	2007	0.975342	1	2007	0.975342	1	7	7	1	14	7	1	14	5.25
ID1277	M	2003	2005		50	CTRL	0	0	0	0	0	1	0	0	0	1	0	0	0	1	1	0	0		2.31507	1	2003	0.131507	1	2003	0.115068	0		2.31507	0		2.31507	1	2003	0.131507	0	0	0	0	0	0	0	0	0
ID1278	F	2001	2003		32	CASE	0	0	0	0	0	0	0	1	0	1	0	0	0	0	0	0	0		1.57534	0		1.57534	0		1.57534	0		1.57534	0		1.57534	0		1.57534	0	0	0	0	0	0	1	7	7
ID1279	F	2000	2014		58	CASE	0	0	0	0	0	1	0	0	0	1	0	0	0	1	0	0	0		13.2519	1	2004	3.54098	1	2000	0.0245902	1	2001	0.260169	0		13.2519	1	2001	0.260169	0	0	0	1	7	7	0	0	0
ID1280	M	2001	2013		75	CTRL	0	0	0	0	0	1	0	0	0	1	0	0	0	1	1	0	0		12.7068	0		12.7068	1	2001	0.0328767	0		12.7068	1	2001	0.0383562	1	2001	0.0383562	0	0	0	0	0	0	0	0	0
ID1281	M	2008	2012		65	CTRL	0	0	1	0	1	0	1	0	0	1	0	0	0	1	1	0	0		4.18579	1	2012	4.29235	1	2008	0.0437158	0		4.18579	1	2012	3.90984	1	2012	3.90984	0	0	0	0	0	0	0	0	0
ID1282	F	2007	2007		58	CTRL	0	0	1	0	0	0	1	0	0	1	0	0	0	0	0	0	0		0.306849	0		0.306849	0		0.306849	0		0.306849	0		0.306849	0		0.306849	0	0	0	0	0	0	0	0	0
ID1283	M	2007	2008		63	CASE	0	0	0	0	0	1	0	0	0	1	0	0	0	0	0	0	0		1.58969	0		1.58969	1	2007	0.0219178	1	2008	1.66073	1	2013	6.33151	1	2008	1.66073	0	0	0	0	0	0	0	0	0
ID1284	M	2000	2014		76	CASE	0	0	0	0	0	0	0	0	0	1	0	0	0	1	0	0	1	2010	9.98096	1	2004	4.71311	1	2002	2.0248	1	2004	4.78962	0		14.0111	1	2004	4.71311	0	0	0	1	17	5.66667	0	0	0
ID1285	F	2003	2003		49	CTRL	0	0	0	1	0	1	0	0	0	1	0	0	0	0	0	0	0		0.230137	1	2004	0.849293	0		0.230137	1	2003	0.49589	0		0.230137	1	2003	0.49589	0	0	0	0	0	0	0	0	0
ID1286	M	2010	2014		73	CASE	0	0	1	0	0	1	0	0	0	1	0	0	0	1	1	0	0		3.37534	0		3.37534	1	2010	0.0191781	0		3.37534	0		3.37534	0		3.37534	0	0	0	0	0	0	0	0	0
ID1287	F	2006	2013		82	CASE	0	0	0	0	0	0	1	0	0	1	0	0	0	0	0	0	0		7.01918	1	2009	3.59178	1	2012	6.46983	0		7.01918	1	2006	0.693151	1	2006	0.693151	0	0	0	0	0	0	0	0	0
ID1288	M	2000	2014		42	CTRL	0	0	1	0	1	0	0	0	0	1	0	0	0	0	0	0	0		14.0139	0		14.0139	1	2000	0.825137	1	2005	5.72895	0		14.0139	1	2005	5.72895	0	0	0	0	0	0	0	0	0
ID1289	M	2007	2014		90	CTRL	0	0	0	0	1	0	0	0	0	1	0	0	0	1	0	0	0		7.01096	0		7.01096	1	2010	3.31233	0		7.01096	0		7.01096	0		7.01096	0	0	0	0	0	0	0	0	0
ID1290	M	2011	2012		53	CTRL	0	0	1	0	1	1	0	0	0	1	0	0	0	1	1	0	0		1.41439	0		1.41439	1	2011	0.0191781	0		1.41439	0		1.41439	0		1.41439	0	0	0	0	0	0	0	0	0
ID1291	M	2012	2014		62	CTRL	0	0	1	0	0	0	0	0	0	1	0	0	0	0	0	0	0		1.99216	0		1.99216	0		1.99216	0		1.99216	0		1.99216	0		1.99216	0	0	0	0	0	0	0	0	0
ID1292	M	2009	2009		51	CTRL	0	0	0	0	0	0	0	0	0	1	0	0	0	1	1	0	0		0.358904	0		0.358904	0		0.358904	0		0.358904	0		0.358904	0		0.358904	0	0	0	0	0	0	0	0	0
ID1293	F	2012	2014		63	CTRL	0	0	1	0	0	0	1	1	0	1	0	0	0	0	0	0	0		1.81981	0		1.81981	0		1.81981	0		1.81981	0		1.81981	0		1.81981	0	0	0	0	0	0	0	0	0
ID1294	F	2006	2008		40	CASE	0	0	0	0	0	0	0	0	0	1	0	0	0	0	0	0	0		1.72566	0		1.72566	0		1.72566	0		1.72566	0		1.72566	0		1.72566	0	0	0	0	0	0	0	0	0
ID1295	M	2013	2014		83	CTRL	0	0	0	0	0	0	0	0	0	0	0	1	0	0	0	1	0		0.638356	0		0.638356	0		0.638356	0		0.638356	0		0.638356	0		0.638356	0	0	0	0	0	0	0	0	0
ID1296	F	2005	2007		63	CASE	0	0	1	1	0	1	1	0	1	1	0	0	0	0	1	0	0		2.3726	1	2006	1.17808	1	2005	0.0383562	0		2.3726	0		2.3726	1	2006	1.17808	0	0	0	0	0	0	0	0	0
ID1297	M	2000	2001		81	CTRL	0	0	0	0	1	1	1	0	0	1	0	0	0	0	0	0	1	2007	7.02964	1	2004	3.33333	1	2005	4.25156	0		0.388547	0		0.388547	1	2004	3.33333	0	0	0	0	0	0	0	0	0
ID1298	F	2001	2001		72	CTRL	0	0	1	1	0	1	1	0	0	1	0	0	0	0	0	0	0		0.194521	1	2006	4.76986	1	2001	0.0109589	0		0.194521	1	2001	0.312329	1	2001	0.312329	0	0	0	0	0	0	0	0	0
ID1299	M	2013	2014		45	CTRL	0	0	1	0	0	0	1	0	0	1	0	0	0	1	1	0	0		0.536986	0		0.536986	0		0.536986	0		0.536986	0		0.536986	0		0.536986	0	0	0	0	0	0	0	0	0
ID1300	M	2009	2013		56	CASE	0	0	0	0	0	0	1	0	0	1	0	0	0	0	0	0	0		3.79726	0		3.79726	0		3.79726	0		3.79726	0		3.79726	0		3.79726	1	7	10.5	0	0	0	0	0	0
ID1301	F	2002	2008		54	CTRL	0	0	0	0	0	1	0	0	0	1	0	0	0	1	1	0	0		5.9416	0		5.9416	1	2002	0.0109589	0		5.9416	0		5.9416	0		5.9416	0	0	0	0	0	0	0	0	0
ID1302	F	2004	2012		74	CASE	0	0	1	1	0	1	1	0	0	1	0	0	0	1	1	0	0		8.81148	1	2012	8.79235	1	2004	0.0382514	0		8.81148	0		8.81148	1	2012	8.79235	0	0	0	0	0	0	0	0	0
ID1303	M	2008	2014		56	CTRL	0	0	0	0	0	0	1	0	0	1	0	0	0	0	1	0	0		5.59337	0		5.59337	0		5.59337	0		5.59337	0		5.59337	0		5.59337	0	0	0	0	0	0	0	0	0
ID1304	M	2010	2014		71	CTRL	0	0	0	0	0	1	1	0	0	1	0	0	0	0	1	0	0		3.08219	1	2012	1.89892	1	2011	0.0383562	0		3.08219	0		3.08219	1	2012	1.89892	0	0	0	0	0	0	0	0	0
ID1305	M	2011	2011		47	CTRL	0	0	1	0	0	0	0	1	0	1	0	0	0	0	0	0	0		0.345205	0		0.345205	0		0.345205	0		0.345205	0		0.345205	0		0.345205	0	0	0	0	0	0	0	0	0
ID1306	M	2004	2014		63	CASE	0	0	1	0	0	1	0	0	0	1	0	0	0	0	0	0	0		9.49483	1	2013	9.04004	1	2004	0.0191257	0		9.49483	0		9.49483	1	2013	9.04004	1	112	7	0	0	0	1	21	7
ID1307	F	2010	2010		53	CTRL	0	0	0	0	0	0	0	0	0	1	0	0	0	0	0	0	0		0.230137	0		0.230137	0		0.230137	1	2010	0.687671	1	2011	0.950685	1	2010	0.687671	0	0	0	0	0	0	0	0	0
ID1308	F	2007	2014		73	CTRL	0	0	1	0	0	1	1	0	0	1	0	0	0	0	0	0	0		6.81096	1	2011	4.00548	1	2007	0.0383562	0		6.81096	0		6.81096	1	2011	4.00548	0	0	0	0	0	0	0	0	0
ID1309	F	2006	2006		60	CTRL	0	0	1	0	1	1	0	0	0	1	0	0	0	0	1	0	0		0.172603	1	2012	5.9329	0		0.172603	1	2012	5.83454	1	2009	2.49041	1	2009	2.49041	0	0	0	0	0	0	0	0	0
ID1310	F	2010	2010		85	CTRL	0	0	1	0	0	1	1	0	0	1	0	0	0	0	0	0	0		0.210959	0		0.210959	0		0.210959	1	2010	0.131507	0		0.210959	1	2010	0.131507	0	0	0	0	0	0	0	0	0
ID1311	F	2009	2014		81	CASE	0	0	0	0	0	0	0	0	0	1	0	0	0	0	0	0	0		4.48767	1	2013	3.70411	0		4.48767	0		4.48767	1	2011	1.96712	1	2011	1.96712	0	0	0	0	0	0	0	0	0
ID1312	F	2005	2006		73	CASE	0	0	1	0	0	0	1	0	0	1	0	0	0	1	0	0	0		1.76438	1	2006	0.931507	0		1.76438	0		1.76438	0		1.76438	1	2006	0.931507	0	0	0	0	0	0	0	0	0
ID1313	M	2009	2013		82	CASE	0	0	1	1	0	1	1	0	1	1	0	0	0	1	1	0	0		4.43288	1	2009	0.0383562	1	2009	0.0465753	1	2009	0.0630137	0		4.43288	1	2009	0.0383562	1	202	9.32143	0	0	0	1	7	7
ID1314	F	2010	2013		82	CTRL	0	0	1	1	1	0	0	0	0	1	0	0	0	1	1	0	0		2.83562	1	2012	1.45141	0		2.83562	0		2.83562	1	2013	2.35068	1	2012	1.45141	0	0	0	0	0	0	0	0	0
ID1315	M	2013	2014		41	CTRL	0	0	1	0	0	1	0	0	0	1	0	0	0	0	0	0	0		0.509589	0		0.509589	1	2013	0.0109589	0		0.509589	0		0.509589	0		0.509589	0	0	0	0	0	0	0	0	0
ID1316	F	2004	2004		49	CTRL	0	0	1	0	0	1	0	0	0	1	0	0	0	0	0	0	0		0.286885	0		0.286885	1	2004	0.0191257	1	2012	8.03825	1	2007	3.38391	1	2007	3.38391	0	0	0	0	0	0	0	0	0
ID1317	M	2007	2009		37	CTRL	0	0	0	0	1	1	1	0	0	1	0	0	0	1	1	0	0		2.06575	0		2.06575	1	2008	0.926581	0		2.06575	0		2.06575	0		2.06575	0	0	0	0	0	0	0	0	0
ID1318	F	2004	2006		54	CASE	0	0	0	0	1	1	0	0	0	1	0	0	0	0	0	0	0		2.4311	0		2.4311	1	2004	0.0382514	1	2005	0.68589	0		2.4311	1	2005	0.68589	0	0	0	0	0	0	0	0	0
ID1319	M	2006	2014		72	CASE	0	0	1	0	0	1	0	0	0	1	0	0	0	1	1	0	0		7.94795	1	2010	3.9589	1	2007	1.14795	0		7.94795	1	2013	7.61096	1	2010	3.9589	1	3	3	0	0	0	0	0	0
ID1320	F	2010	2014		84	CASE	0	0	0	0	0	1	0	0	0	1	0	0	0	0	0	0	0		3.40822	1	2011	0.515068	1	2010	0.0191781	0		3.40822	0		3.40822	1	2011	0.515068	0	0	0	0	0	0	0	0	0
ID1321	F	2011	2012		57	CTRL	0	0	1	0	0	1	0	0	0	1	0	0	0	0	0	0	0		0.844307	0		0.844307	1	2012	0.0191706	1	2012	0.814253	0		0.844307	1	2012	0.814253	0	0	0	0	0	0	0	0	0
ID1322	F	2012	2013		52	CTRL	0	0	0	0	0	0	0	0	0	1	0	0	0	0	0	0	0		0.785485	1	2012	0.0765027	0		0.785485	0		0.785485	0		0.785485	1	2012	0.0765027	0	0	0	0	0	0	0	0	0
ID1323	F	2003	2011		67	CASE	0	0	1	0	0	0	0	0	0	1	0	0	0	1	1	0	0		7.24932	0		7.24932	1	2009	5.40274	0		7.24932	0		7.24932	0		7.24932	0	0	0	0	0	0	0	0	0
ID1324	F	2000	2000		74	CTRL	0	0	1	0	0	1	1	0	0	1	0	0	0	1	0	0	0		0.377049	1	2012	12.4399	1	2000	0.0191257	1	2004	4.53552	1	2000	0.259563	1	2000	0.259563	1	6	6	0	0	0	0	0	0
ID1325	F	2005	2005		33	CTRL	0	0	1	0	0	1	0	1	0	1	0	0	0	0	0	0	0		0.230137	0		0.230137	0		0.230137	1	2010	5.04932	1	2007	1.70685	1	2007	1.70685	0	0	0	0	0	0	0	0	0
ID1326	F	2004	2004		49	CTRL	0	0	0	0	0	0	0	0	0	1	0	0	0	0	0	0	0		0.497268	0		0.497268	0		0.497268	1	2005	1.51058	0		0.497268	1	2005	1.51058	0	0	0	0	0	0	0	0	0
ID1327	M	2001	2008		78	CTRL	0	0	0	0	0	0	0	0	0	1	0	0	0	1	0	0	0		6.68151	0		6.68151	1	2004	3.31266	0		6.68151	0		6.68151	0		6.68151	0	0	0	0	0	0	0	0	0
ID1328	M	2003	2009		81	CASE	0	0	0	0	0	0	1	0	0	1	0	0	0	1	1	0	0		6.10137	1	2005	2.48493	1	2012	8.96966	1	2011	8.88493	1	2005	2.57808	1	2005	2.48493	1	27	6.75	0	0	0	0	0	0
ID1329	M	2008	2013		75	CTRL	0	0	0	0	0	0	1	0	1	1	0	0	0	1	0	0	0		5.52413	0		5.52413	0		5.52413	0		5.52413	0		5.52413	0		5.52413	0	0	0	0	0	0	0	0	0
ID1330	F	2006	2006		42	CTRL	0	0	1	0	1	1	0	0	1	1	0	0	0	0	0	0	0		0.276712	0		0.276712	1	2006	0.0410959	1	2007	0.805479	0		0.276712	1	2007	0.805479	0	0	0	0	0	0	0	0	0
ID1331	F	2012	2012		83	CTRL	0	0	0	0	0	0	1	0	0	1	0	0	0	0	0	0	0		0.229508	0		0.229508	0		0.229508	0		0.229508	0		0.229508	0		0.229508	0	0	0	0	0	0	0	0	0
ID1332	M	2005	2006		43	CTRL	0	0	0	0	0	0	1	0	0	1	0	0	0	0	1	0	0		0.49863	1	2012	6.4375	0		0.49863	0		0.49863	0		0.49863	1	2012	6.4375	0	0	0	0	0	0	0	0	0
ID1333	F	2008	2008		71	CTRL	0	0	0	0	0	0	1	0	0	1	0	0	0	1	1	0	0		0.172131	0		0.172131	0		0.172131	0		0.172131	0		0.172131	0		0.172131	0	0	0	0	0	0	0	0	0
ID1334	M	2012	2013		36	CTRL	0	0	0	0	0	1	0	0	0	1	0	0	0	0	0	0	0		0.3064	1	2012	0.0601093	1	2012	0.0601093	0		0.3064	0		0.3064	1	2012	0.0601093	0	0	0	0	0	0	0	0	0
ID1335	M	2003	2014		51	CASE	0	0	0	0	0	1	1	0	0	1	0	0	0	0	0	0	0		10.6164	0		10.6164	1	2013	9.85753	0		10.6164	0		10.6164	0		10.6164	0	0	0	0	0	0	0	0	0
ID1336	F	2003	2014		63	CASE	0	0	0	0	0	0	1	0	0	1	0	0	0	1	0	0	0		10.2849	1	2006	2.30137	0		10.2849	0		10.2849	1	2004	0.574407	1	2004	0.574407	0	0	0	0	0	0	0	0	0
ID1337	M	2002	2009		70	CTRL	0	0	0	0	1	0	1	0	0	1	0	0	0	1	1	0	0		7.01918	1	2005	2.82192	0		7.01918	0		7.01918	0		7.01918	1	2005	2.82192	0	0	0	0	0	0	0	0	0
ID1338	M	2012	2012		59	CTRL	0	0	0	0	0	1	1	0	0	1	0	0	0	0	0	0	1	2012	0.0191257	0		0.363388	1	2012	0.0191257	0		0.363388	0		0.363388	1	2012	0.0191257	0	0	0	0	0	0	0	0	0
ID1339	F	2012	2014		63	CASE	0	0	1	0	1	0	1	0	0	1	0	0	0	0	0	0	0		1.43757	0		1.43757	0		1.43757	0		1.43757	0		1.43757	0		1.43757	0	0	0	0	0	0	0	0	0
ID1340	F	2013	2014		50	CASE	0	0	0	0	0	0	0	0	0	1	0	0	0	0	0	0	0		0.767123	0		0.767123	1	2013	0.115068	0		0.767123	0		0.767123	0		0.767123	0	0	0	0	0	0	0	0	0
ID1341	F	2005	2014		63	CASE	0	0	0	0	0	0	0	0	0	1	0	0	0	1	0	0	0		9.00822	0		9.00822	0		9.00822	0		9.00822	0		9.00822	0		9.00822	0	0	0	0	0	0	0	0	0
ID1342	M	2013	2014		56	CTRL	0	0	1	0	0	0	1	0	1	1	0	0	0	0	0	0	0		0.342466	0		0.342466	0		0.342466	0		0.342466	0		0.342466	0		0.342466	0	0	0	0	0	0	0	0	0
ID1343	F	2011	2011		49	CTRL	0	0	0	0	0	1	1	0	0	1	0	0	0	0	0	0	0		0.252055	0		0.252055	1	2011	0.0219178	1	2013	2.22192	0		0.252055	1	2013	2.22192	0	0	0	0	0	0	0	0	0
ID1344	F	2010	2014		74	CTRL	0	0	1	0	0	1	0	0	0	1	0	0	0	0	0	0	0		3.39452	0		3.39452	1	2010	0.0109589	0		3.39452	0		3.39452	0		3.39452	0	0	0	0	0	0	0	0	0
ID1345	F	2012	2013		57	CTRL	0	0	1	0	0	1	0	0	0	1	0	0	0	0	0	0	0		0.834142	0		0.834142	1	2012	0.0245902	0		0.834142	0		0.834142	0		0.834142	0	0	0	0	0	0	0	0	0
ID1346	M	2009	2009		85	CTRL	0	0	1	1	1	1	0	0	1	1	0	0	0	0	0	0	0		0.230137	0		0.230137	1	2009	0.276712	0		0.230137	0		0.230137	0		0.230137	0	0	0	0	0	0	0	0	0
ID1347	F	2000	2014		46	CASE	0	0	0	0	0	0	0	0	0	1	0	0	0	0	1	0	0		14.1864	0		14.1864	0		14.1864	1	2002	2.13431	1	2010	10.5014	1	2002	2.13431	1	580	7.01111	1	3	4.5	0	0	0
ID1348	M	2013	2014		72	CASE	0	0	1	0	1	1	1	0	0	1	0	0	0	0	0	0	0		1.1589	0		1.1589	1	2013	0.339726	0		1.1589	0		1.1589	0		1.1589	0	0	0	0	0	0	0	0	0
ID1349	F	2000	2014		45	CTRL	0	0	0	0	0	0	0	0	0	1	0	0	0	0	0	0	0		14.1507	0		14.1507	1	2008	8.45902	0		14.1507	1	2002	2.74797	1	2002	2.74797	0	0	0	0	0	0	0	0	0
ID1350	F	2010	2014		78	CASE	0	0	0	0	0	1	0	0	0	1	0	0	0	0	0	0	0		3.08493	0		3.08493	1	2011	0.0136986	0		3.08493	0		3.08493	0		3.08493	0	0	0	0	0	0	0	0	0
ID1351	M	2012	2014		56	CTRL	0	0	1	0	0	1	0	1	0	1	0	0	0	1	0	0	0		1.30058	0		1.30058	1	2012	0.0191257	0		1.30058	0		1.30058	0		1.30058	0	0	0	0	0	0	0	0	0
ID1352	F	2009	2009		73	CTRL	0	0	1	0	0	1	1	0	0	1	0	0	0	1	1	0	0		0.345205	0		0.345205	1	2012	2.63242	0		0.345205	0		0.345205	0		0.345205	0	0	0	0	0	0	0	0	0
ID1353	M	2012	2012		69	CTRL	0	0	1	0	0	0	0	1	0	1	0	0	0	0	0	0	0		0.363388	1	2013	1.32155	0		0.363388	0		0.363388	0		0.363388	1	2013	1.32155	0	0	0	0	0	0	0	0	0
ID1354	M	2007	2009		57	CTRL	0	0	0	0	1	1	0	0	0	1	0	0	0	0	1	0	0		1.51781	0		1.51781	1	2007	0.0630137	0		1.51781	0		1.51781	0		1.51781	0	0	0	0	0	0	0	0	0
ID1355	M	2000	2007		71	CASE	0	0	1	0	0	0	0	0	0	1	0	0	0	1	1	0	0		7.47202	0		7.47202	0		7.47202	0		7.47202	0		7.47202	0		7.47202	1	7	10.5	0	0	0	0	0	0
ID1356	F	2006	2013		45	CASE	0	0	0	0	0	0	0	0	0	1	0	0	0	0	0	0	0		7.23288	0		7.23288	0		7.23288	0		7.23288	0		7.23288	0		7.23288	0	0	0	0	0	0	0	0	0
ID1357	M	2006	2007		84	CTRL	0	0	1	0	0	1	1	0	0	1	0	0	0	0	0	0	0		0.906849	1	2006	0.0383562	1	2006	0.00547945	0		0.906849	0		0.906849	1	2006	0.0383562	0	0	0	0	0	0	0	0	0
ID1358	M	2003	2003		76	CTRL	0	0	1	0	1	1	0	0	0	1	0	0	0	0	1	0	0		0.172603	1	2010	6.64658	1	2003	0.00273973	0		0.172603	0		0.172603	1	2010	6.64658	0	0	0	0	0	0	0	0	0
ID1359	M	2007	2014		79	CTRL	0	0	1	0	0	0	0	0	0	1	0	0	0	1	1	0	0		7.03288	0		7.03288	1	2013	6.05753	0		7.03288	0		7.03288	0		7.03288	0	0	0	0	0	0	0	0	0
ID1360	M	2004	2014		66	CASE	0	0	0	0	0	0	1	0	0	1	0	0	0	1	0	0	0		9.56336	0		9.56336	0		9.56336	1	2010	5.51952	0		9.56336	1	2010	5.51952	0	0	0	0	0	0	0	0	0
ID1361	M	2008	2013		74	CASE	0	0	1	0	0	0	0	0	0	1	0	0	0	0	1	0	0		5.18578	0		5.18578	0		5.18578	0		5.18578	0		5.18578	0		5.18578	0	0	0	0	0	0	0	0	0
ID1362	M	2007	2014		51	CTRL	0	0	0	0	0	0	0	0	0	1	0	0	0	0	0	0	0		6.71507	1	2013	5.83288	0		6.71507	0		6.71507	0		6.71507	1	2013	5.83288	0	0	0	0	0	0	0	0	0
ID1363	M	2001	2014		62	CASE	0	0	0	0	0	0	1	0	0	1	0	0	0	0	0	0	0		12.4986	1	2012	10.304	1	2002	0.646575	0		12.4986	1	2003	2.18904	1	2003	2.18904	0	0	0	0	0	0	0	0	0
ID1364	M	2005	2005		67	CTRL	0	0	0	0	0	0	1	0	0	1	0	0	0	0	0	0	0		0.441096	0		0.441096	0		0.441096	0		0.441096	0		0.441096	0		0.441096	0	0	0	0	0	0	0	0	0
ID1365	M	2010	2014		74	CASE	0	0	0	0	0	0	0	0	0	1	0	0	0	0	0	0	0		3.34795	0		3.34795	1	2013	2.56712	0		3.34795	0		3.34795	0		3.34795	1	139	8.925	1	56	7	0	0	0
ID1366	F	2005	2006		59	CTRL	0	0	1	0	1	0	0	0	0	1	0	0	0	1	0	0	0		0.863014	0		0.863014	1	2007	2.12603	1	2008	2.509	0		0.863014	1	2008	2.509	0	0	0	0	0	0	0	0	0
ID1367	F	2003	2014		57	CTRL	0	0	1	0	0	0	1	0	0	1	0	0	0	1	0	0	0		10.4247	1	2007	3.63014	1	2007	3.78356	0		10.4247	1	2007	3.86301	1	2007	3.63014	0	0	0	0	0	0	0	0	0
ID1368	M	2010	2012		55	CTRL	0	0	1	0	1	0	0	0	0	1	0	0	0	1	0	0	0		2.30796	0		2.30796	0		2.30796	0		2.30796	0		2.30796	0		2.30796	0	0	0	0	0	0	0	0	0
ID1369	M	2010	2012		71	CASE	0	0	0	0	0	1	0	0	0	1	0	0	0	1	0	0	0		1.86944	0		1.86944	1	2011	0.230137	0		1.86944	0		1.86944	0		1.86944	0	0	0	1	20	4.5	1	44	5.42857
ID1370	M	2009	2013		75	CASE	0	0	1	1	0	1	0	0	0	1	0	0	0	0	0	0	0		3.31507	0		3.31507	1	2009	0.00547945	0		3.31507	0		3.31507	0		3.31507	0	0	0	0	0	0	0	0	0
ID1371	M	2006	2007		67	CTRL	0	0	1	0	1	1	1	1	0	1	0	0	0	0	0	0	1	2006	0.868493	0		1.09315	1	2006	0.0767123	0		1.09315	0		1.09315	1	2006	0.868493	0	0	0	0	0	0	0	0	0
ID1372	M	2000	2012		51	CTRL	0	0	0	0	0	0	0	0	0	1	0	0	0	1	0	0	0		12.6202	0		12.6202	0		12.6202	1	2000	0.521858	0		12.6202	1	2000	0.521858	0	0	0	0	0	0	0	0	0
ID1373	M	2013	2014		81	CTRL	0	0	1	0	1	0	0	1	0	1	0	0	0	0	0	0	0		0.230137	0		0.230137	0		0.230137	0		0.230137	0		0.230137	0		0.230137	0	0	0	0	0	0	0	0	0
ID1374	F	2000	2013		74	CTRL	0	0	0	0	0	0	0	0	0	1	0	0	0	1	0	0	0		13.3954	0		13.3954	1	2011	11.157	1	2013	12.8776	0		13.3954	1	2013	12.8776	0	0	0	0	0	0	0	0	0
ID1375	F	2007	2007		72	CTRL	0	0	1	0	1	1	1	0	0	1	0	0	0	1	0	0	1	2010	3.03836	1	2009	1.89863	1	2011	4.15616	0		0.367123	0		0.367123	1	2009	1.89863	0	0	0	0	0	0	0	0	0
ID1376	F	2007	2007		79	CASE	0	0	1	0	1	1	1	0	0	1	0	0	0	1	1	0	1	2011	4.06849	0		0.610959	1	2007	0.030137	0		0.610959	0		0.610959	1	2011	4.06849	0	0	0	0	0	0	0	0	0
ID1377	M	2002	2014		48	CASE	0	0	0	0	0	0	1	0	0	1	0	0	0	1	0	0	0		11.6411	0		11.6411	0		11.6411	0		11.6411	0		11.6411	0		11.6411	0	0	0	0	0	0	0	0	0
ID1378	M	2012	2014		76	CASE	0	0	1	0	0	0	1	0	0	1	0	0	0	0	0	0	0		1.72957	0		1.72957	0		1.72957	0		1.72957	0		1.72957	0		1.72957	1	7	7	0	0	0	0	0	0
ID1379	F	2012	2012		48	CTRL	0	0	0	0	0	0	0	0	0	1	0	0	0	0	1	0	0		0.226776	0		0.226776	0		0.226776	1	2013	0.977408	0		0.226776	1	2013	0.977408	0	0	0	0	0	0	0	0	0
ID1380	F	2013	2013		63	CTRL	0	0	0	0	0	0	0	0	0	1	0	0	0	0	1	0	0		0.210959	0		0.210959	0		0.210959	0		0.210959	0		0.210959	0		0.210959	0	0	0	0	0	0	0	0	0
ID1381	F	2008	2014		65	CASE	0	0	0	0	0	1	0	0	0	1	0	0	0	1	0	0	0		5.78467	0		5.78467	1	2008	0.0191257	1	2008	0.196721	0		5.78467	1	2008	0.196721	0	0	0	1	7	7	0	0	0
ID1382	F	2004	2005		61	CTRL	0	0	1	0	0	1	0	0	0	1	0	0	0	1	1	0	0		0.402081	1	2004	0.0191257	1	2004	0.0191257	1	2006	1.37742	0		0.402081	1	2004	0.0191257	0	0	0	0	0	0	0	0	0
ID1383	M	2000	2001		28	CTRL	0	0	0	0	0	1	0	0	0	1	0	0	0	0	0	0	0		1.55937	0		1.55937	1	2001	1.36759	1	2006	6.14841	0		1.55937	1	2006	6.14841	0	0	0	0	0	0	0	0	0
ID1384	M	2002	2003		58	CTRL	0	0	0	0	0	0	0	0	0	1	0	0	0	1	1	0	0		1.20274	1	2003	1.33699	0		1.20274	0		1.20274	0		1.20274	1	2003	1.33699	0	0	0	0	0	0	0	0	0
ID1385	F	2011	2011		43	CTRL	0	0	0	0	0	1	0	0	0	1	0	0	0	0	0	0	0		0.306849	0		0.306849	0		0.306849	1	2012	1.38165	0		0.306849	1	2012	1.38165	0	0	0	0	0	0	0	0	0
ID1386	M	2001	2001		67	CASE	0	0	1	0	1	1	0	0	0	1	0	0	0	1	1	0	0		0.210959	0		0.210959	1	2001	0.0191781	0		0.210959	0		0.210959	0		0.210959	0	0	0	0	0	0	1	7	7
ID1387	F	2010	2011		58	CASE	0	0	0	0	0	0	0	0	0	1	0	0	0	0	0	0	0		0.906849	0		0.906849	0		0.906849	1	2010	0.0465753	0		0.906849	1	2010	0.0465753	0	0	0	0	0	0	0	0	0
ID1388	F	2006	2008		29	CASE	0	0	0	0	0	1	0	0	0	1	0	0	0	0	0	0	0		1.77967	0		1.77967	1	2006	0.00547945	0		1.77967	0		1.77967	0		1.77967	0	0	0	0	0	0	0	0	0
ID1389	F	2011	2012		72	CASE	0	0	1	0	0	1	0	0	0	1	0	0	0	0	0	0	0		0.994408	0		0.994408	1	2011	0.0164384	1	2012	1.57638	1	2011	0.20274	1	2011	0.20274	0	0	0	0	0	0	0	0	0
ID1390	F	2004	2013		60	CASE	0	0	0	0	0	1	1	0	0	1	0	0	0	1	1	0	0		9.07479	1	2004	0.193989	1	2004	0.0765027	1	2010	6.04465	0		9.07479	1	2004	0.193989	0	0	0	0	0	0	0	0	0
ID1391	M	2011	2011		56	CASE	0	0	1	0	1	1	0	0	0	1	0	0	0	0	0	0	0		0.364384	0		0.364384	1	2011	0.0191781	0		0.364384	0		0.364384	0		0.364384	0	0	0	0	0	0	0	0	0
ID1392	F	2006	2014		49	CTRL	0	0	0	0	0	0	1	0	0	1	0	0	0	0	0	0	0		7.68219	0		7.68219	0		7.68219	1	2007	1.02192	1	2012	6.04496	1	2007	1.02192	0	0	0	0	0	0	0	0	0
ID1393	M	2002	2014		42	CTRL	0	0	0	0	0	0	0	1	0	1	0	0	0	1	0	0	0		11.2822	1	2006	3.88219	0		11.2822	0		11.2822	0		11.2822	1	2006	3.88219	0	0	0	0	0	0	0	0	0
ID1394	M	2003	2004		55	CTRL	0	0	1	0	0	1	0	0	0	1	0	0	0	1	0	0	0		0.726941	1	2011	8.03562	1	2003	0.0191781	0		0.726941	0		0.726941	1	2011	8.03562	0	0	0	0	0	0	0	0	0
ID1395	M	2013	2014		66	CASE	0	0	0	0	0	1	0	0	0	1	0	0	0	0	0	0	0		0.693151	0		0.693151	0		0.693151	0		0.693151	0		0.693151	0		0.693151	0	0	0	0	0	0	0	0	0
ID1396	M	2000	2005		67	CASE	0	0	1	0	0	0	0	0	0	1	0	0	0	0	0	0	0		5.51788	0		5.51788	0		5.51788	0		5.51788	1	2000	0.336066	1	2000	0.336066	0	0	0	0	0	0	0	0	0
ID1397	M	2006	2006		34	CTRL	0	0	0	0	0	0	0	0	0	1	0	0	0	0	0	0	0		0.213699	0		0.213699	0		0.213699	0		0.213699	0		0.213699	0		0.213699	0	0	0	0	0	0	0	0	0
ID1398	F	2004	2014		53	CASE	0	0	0	0	1	0	0	0	0	1	0	0	0	0	0	0	0		9.19424	0		9.19424	0		9.19424	1	2004	0.0409836	0		9.19424	1	2004	0.0409836	1	371	14.84	0	0	0	0	0	0
ID1399	M	2008	2013		84	CASE	0	0	1	0	0	1	0	0	1	1	0	0	0	0	0	0	0		4.27348	0		4.27348	1	2008	0.161202	0		4.27348	1	2010	1.22964	1	2010	1.22964	0	0	0	0	0	0	0	0	0
ID1400	M	2005	2006		82	CASE	0	0	1	1	0	0	1	0	0	1	0	0	0	0	1	0	1	2006	1.6411	0		1.46301	1	2006	1.34521	0		1.46301	0		1.46301	1	2006	1.6411	1	126	14	0	0	0	0	0	0
ID1401	F	2006	2014		74	CASE	0	0	1	0	1	0	1	0	0	1	0	0	0	1	0	0	0		7.38082	0		7.38082	1	2010	3.83288	0		7.38082	0		7.38082	0		7.38082	0	0	0	0	0	0	0	0	0
ID1402	F	2011	2012		65	CASE	0	0	0	0	0	0	0	0	0	1	0	0	0	0	0	0	0		0.306198	0		0.306198	0		0.306198	1	2011	0.0164384	0		0.306198	1	2011	0.0164384	0	0	0	0	0	0	0	0	0
ID1403	F	2013	2013		74	CTRL	0	0	1	1	0	1	0	0	0	1	0	0	0	1	0	0	0		0.172603	0		0.172603	1	2013	0.0136986	0		0.172603	0		0.172603	0		0.172603	0	0	0	0	0	0	0	0	0
ID1404	M	2011	2014		71	CASE	0	0	1	0	1	0	0	0	0	1	0	0	0	1	0	0	0		2.10685	0		2.10685	0		2.10685	0		2.10685	0		2.10685	0		2.10685	0	0	0	1	6	3	0	0	0
ID1405	M	2011	2011		68	CASE	0	0	0	1	0	0	1	0	0	1	0	0	0	0	1	0	0		0.435616	1	2012	0.747563	1	2011	0.276712	0		0.435616	0		0.435616	1	2012	0.747563	0	0	0	0	0	0	0	0	0
ID1406	F	2007	2008		63	CTRL	0	0	1	0	0	0	0	0	0	1	0	0	0	1	1	0	0		0.888442	0		0.888442	1	2013	5.2137	0		0.888442	0		0.888442	0		0.888442	0	0	0	0	0	0	0	0	0
ID1407	M	2003	2005		53	CTRL	0	0	0	0	0	0	0	0	0	1	0	0	0	0	0	0	0		1.9589	0		1.9589	0		1.9589	0		1.9589	0		1.9589	0		1.9589	0	0	0	0	0	0	0	0	0
ID1408	F	2010	2012		30	CTRL	0	0	0	0	0	0	1	0	0	1	0	0	0	1	1	0	0		2.07563	0		2.07563	0		2.07563	1	2013	3.67671	0		2.07563	1	2013	3.67671	0	0	0	0	0	0	0	0	0
ID1409	M	2009	2014		69	CASE	0	0	0	0	0	1	0	0	1	1	0	0	0	1	0	0	0		4.48493	0		4.48493	1	2009	0.0383562	0		4.48493	0		4.48493	0		4.48493	0	0	0	0	0	0	0	0	0
ID1410	F	2004	2004		45	CTRL	0	0	0	0	1	0	1	0	0	1	0	0	0	0	0	0	0		0.234973	0		0.234973	0		0.234973	0		0.234973	0		0.234973	0		0.234973	0	0	0	0	0	0	0	0	0
ID1411	M	2007	2014		76	CTRL	0	0	0	0	0	0	1	0	0	1	0	0	0	1	1	0	0		6.8411	0		6.8411	0		6.8411	0		6.8411	1	2010	3.01918	1	2010	3.01918	0	0	0	0	0	0	0	0	0
ID1412	M	2004	2012		68	CTRL	0	0	1	0	0	1	0	0	0	1	0	0	0	1	0	0	0		8.47268	0		8.47268	1	2004	0.0382514	0		8.47268	0		8.47268	0		8.47268	0	0	0	0	0	0	0	0	0
ID1413	F	2012	2013		36	CTRL	0	0	0	0	0	1	0	0	0	1	0	0	0	0	0	0	0		0.350236	0		0.350236	1	2012	0.0382514	0		0.350236	0		0.350236	0		0.350236	0	0	0	0	0	0	0	0	0
ID1414	M	2000	2014		40	CASE	0	0	0	0	0	0	0	0	0	1	0	0	0	1	1	0	0		14.1261	1	2013	13.5124	1	2000	0.459016	0		14.1261	0		14.1261	1	2013	13.5124	0	0	0	0	0	0	0	0	0
ID1415	M	2010	2012		50	CTRL	0	0	1	0	0	0	1	0	0	1	0	0	0	1	1	0	0		1.13946	0		1.13946	0		1.13946	0		1.13946	0		1.13946	0		1.13946	0	0	0	0	0	0	0	0	0
ID1416	F	2005	2005		61	CTRL	0	0	1	0	1	0	1	1	0	1	0	0	0	1	1	0	0		0.210959	0		0.210959	0		0.210959	0		0.210959	0		0.210959	0		0.210959	0	0	0	0	0	0	0	0	0
ID1417	F	2005	2006		69	CTRL	0	0	0	0	0	1	1	0	0	1	0	0	0	0	0	0	0		0.306849	0		0.306849	1	2011	5.40274	0		0.306849	0		0.306849	0		0.306849	0	0	0	0	0	0	0	0	0
ID1418	F	2000	2014		53	CASE	0	0	0	0	0	0	0	0	0	1	0	0	0	1	1	0	0		14.1317	0		14.1317	1	2003	3.64675	0		14.1317	0		14.1317	0		14.1317	0	0	0	0	0	0	1	7	7
ID1419	M	2001	2014		64	CASE	0	0	0	0	0	1	0	0	0	1	0	0	0	0	0	0	0		12.4164	0		12.4164	1	2001	0.0767123	0		12.4164	0		12.4164	0		12.4164	0	0	0	0	0	0	0	0	0
ID1420	F	2000	2014		44	CASE	0	0	0	0	1	0	0	0	0	1	0	0	0	0	0	0	0		14.1973	0		14.1973	1	2000	0.256831	1	2000	0.456284	1	2007	7.93427	1	2000	0.456284	1	20	0	0	0	0	0	0	0
ID1421	F	2012	2014		83	CTRL	0	0	1	0	0	1	0	0	0	1	0	0	0	0	0	0	0		1.5524	0		1.5524	1	2012	0.0437158	0		1.5524	0		1.5524	0		1.5524	0	0	0	0	0	0	0	0	0
ID1422	F	2008	2009		80	CTRL	0	0	1	0	0	0	1	0	0	1	0	0	0	0	0	0	0		0.191713	0		0.191713	0		0.191713	0		0.191713	0		0.191713	0		0.191713	0	0	0	0	0	0	0	0	0
ID1423	F	2004	2014		32	CTRL	0	0	0	0	0	0	0	1	0	1	0	0	0	0	0	0	0		10.0633	0		10.0633	1	2010	6.07696	0		10.0633	0		10.0633	0		10.0633	0	0	0	0	0	0	0	0	0
ID1424	M	2012	2014		78	CASE	0	0	1	0	0	1	0	0	0	1	0	0	0	1	0	0	0		1.30059	0		1.30059	1	2012	0.0136612	0		1.30059	0		1.30059	0		1.30059	0	0	0	0	0	0	0	0	0
ID1425	F	2000	2013		63	CASE	0	0	0	0	0	0	0	0	0	1	0	0	0	0	1	0	1	2001	1.07675	1	2012	12.0519	1	2000	0.76776	0		13.9836	1	2003	3.66031	1	2001	1.07675	0	0	0	0	0	0	0	0	0
ID1426	F	2000	2014		58	CASE	0	0	0	0	0	0	1	0	0	1	0	0	0	1	1	0	0		13.6095	0		13.6095	1	2001	1.19037	0		13.6095	0		13.6095	0		13.6095	1	7	7	0	0	0	0	0	0
ID1427	M	2009	2009		61	CTRL	0	0	0	0	1	0	1	0	0	1	0	0	0	1	1	0	0		0.221918	0		0.221918	0		0.221918	0		0.221918	0		0.221918	0		0.221918	0	0	0	0	0	0	0	0	0
ID1428	F	2006	2010		86	CTRL	0	0	0	0	0	0	1	0	0	1	0	0	0	1	0	0	0		4.47671	0		4.47671	0		4.47671	0		4.47671	0		4.47671	0		4.47671	0	0	0	0	0	0	0	0	0
ID1429	F	2004	2011		77	CASE	0	0	1	0	0	1	0	0	0	1	0	0	0	1	1	0	0		7.63625	0		7.63625	1	2004	0.0382514	1	2005	1.15954	1	2004	0.721311	1	2004	0.721311	1	21	10.5	0	0	0	0	0	0
ID1430	F	1999	2013		55	CTRL	0	0	0	0	0	0	0	0	0	1	0	0	0	0	1	0	0		13.589	1	2003	3.76986	1	2003	3.76986	0		13.589	0		13.589	1	2003	3.76986	0	0	0	0	0	0	0	0	0
ID1431	M	2002	2012		58	CASE	0	0	1	0	0	0	0	0	0	1	0	0	0	0	1	0	0		9.16704	1	2009	6.75342	1	2008	5.97852	0		9.16704	1	2005	2.33699	1	2005	2.33699	0	0	0	0	0	0	0	0	0
ID1432	F	2011	2011		77	CTRL	0	0	1	0	0	1	0	0	0	1	0	0	0	0	1	0	0		0.479452	0		0.479452	1	2011	0.0191781	0		0.479452	0		0.479452	0		0.479452	0	0	0	0	0	0	0	0	0
ID1433	M	2002	2006		61	CTRL	0	0	0	0	1	1	0	0	0	1	0	0	0	1	0	0	0		3.9863	1	2010	7.23288	1	2003	0.0575342	0		3.9863	0		3.9863	1	2010	7.23288	0	0	0	0	0	0	0	0	0
ID1434	M	2011	2014		72	CASE	0	0	0	0	0	0	1	0	0	1	0	0	0	0	0	0	0		2.23562	0		2.23562	0		2.23562	0		2.23562	0		2.23562	0		2.23562	0	0	0	0	0	0	0	0	0
ID1435	F	2006	2007		79	CTRL	0	0	1	0	0	1	1	0	0	1	0	0	0	1	1	0	0		0.421918	1	2008	1.65621	1	2006	0.0383562	0		0.421918	0		0.421918	1	2008	1.65621	0	0	0	0	0	0	0	0	0
ID1436	M	2009	2011		64	CASE	0	0	0	0	0	0	0	0	0	1	0	0	0	1	0	0	0		2.75616	0		2.75616	0		2.75616	1	2012	3.39071	0		2.75616	1	2012	3.39071	0	0	0	0	0	0	0	0	0
ID1437	F	2010	2014		72	CTRL	0	0	1	0	0	0	1	0	0	1	0	0	0	0	1	0	0		3.77534	0		3.77534	0		3.77534	0		3.77534	0		3.77534	0		3.77534	0	0	0	0	0	0	0	0	0
ID1438	M	2004	2014		81	CASE	0	0	1	0	0	0	0	0	1	1	0	0	0	0	1	0	0		9.22188	0		9.22188	0		9.22188	0		9.22188	1	2010	5.99174	1	2010	5.99174	1	27	8.66667	0	0	0	0	0	0
ID1439	F	2002	2014		46	CASE	0	0	0	0	0	0	0	0	0	1	0	0	0	1	0	0	0		11.8466	1	2009	7.13699	1	2010	8.1863	0		11.8466	0		11.8466	1	2009	7.13699	0	0	0	0	0	0	0	0	0
ID1440	F	2003	2014		52	CASE	0	0	1	1	0	0	1	0	0	1	0	0	0	1	0	0	0		11.0932	0		11.0932	0		11.0932	0		11.0932	0		11.0932	0		11.0932	0	0	0	0	0	0	0	0	0
ID1441	M	2008	2010		42	CASE	0	0	0	0	0	0	0	0	0	1	0	0	0	1	0	0	0		1.96982	0		1.96982	0		1.96982	0		1.96982	0		1.96982	0		1.96982	0	0	0	0	0	0	0	0	0
ID1442	F	2001	2008		66	CASE	0	0	0	0	0	1	0	0	0	1	0	0	0	0	0	0	1	2001	0.115068	0		7.92056	1	2001	0.191781	1	2001	0.0821918	0		7.92056	1	2001	0.0821918	0	0	0	0	0	0	0	0	0
ID1443	F	2010	2010		60	CTRL	0	0	0	0	0	1	1	0	0	1	0	0	0	1	0	0	0		0.249315	0		0.249315	1	2010	0.0191781	0		0.249315	0		0.249315	0		0.249315	0	0	0	0	0	0	0	0	0
ID1444	M	2008	2011		64	CTRL	0	0	1	0	0	0	1	0	1	1	0	0	0	1	1	0	0		2.71965	1	2010	2.1854	1	2009	1.07855	0		2.71965	0		2.71965	1	2010	2.1854	0	0	0	0	0	0	0	0	0
ID1445	F	2012	2013		59	CASE	0	0	1	0	0	0	1	1	0	1	0	0	0	0	0	0	0		0.508796	0		0.508796	1	2012	0.0874317	1	2013	1.0677	0		0.508796	1	2013	1.0677	0	0	0	0	0	0	0	0	0
ID1446	F	2002	2002		74	CTRL	0	0	1	0	0	1	0	0	0	1	0	0	0	1	0	0	0		0.441096	1	2003	0.709589	1	2002	0.0164384	0		0.441096	0		0.441096	1	2003	0.709589	0	0	0	0	0	0	0	0	0
ID1447	M	2007	2014		66	CASE	0	0	1	0	0	0	1	0	0	1	0	0	0	1	0	0	0		6.65479	1	2011	4.10411	1	2009	1.91233	0		6.65479	0		6.65479	1	2011	4.10411	1	28	7	0	0	0	0	0	0
ID1448	F	2001	2014		60	CASE	0	0	0	0	0	0	0	0	0	1	0	0	0	0	0	0	0		13.0301	1	2010	9.23288	0		13.0301	1	2010	9.60548	0		13.0301	1	2010	9.23288	0	0	0	0	0	0	0	0	0
ID1449	M	2012	2012		73	CTRL	0	0	1	0	1	1	0	0	0	1	0	0	0	0	0	0	0		0.306011	0		0.306011	1	2012	0.0765027	0		0.306011	0		0.306011	0		0.306011	0	0	0	0	0	0	0	0	0
ID1450	F	2013	2014		92	CTRL	0	0	1	1	0	0	1	1	0	0	0	0	1	0	0	1	0		0.287671	0		0.287671	0		0.287671	0		0.287671	0		0.287671	0		0.287671	0	0	0	0	0	0	0	0	0
ID1451	M	2004	2012		37	CASE	0	0	0	0	0	1	0	0	0	1	0	0	0	0	0	0	0		8.23224	1	2006	1.94119	1	2004	0.275956	0		8.23224	0		8.23224	1	2006	1.94119	0	0	0	0	0	0	0	0	0
ID1452	F	2005	2014		43	CASE	0	0	0	0	0	0	0	0	0	1	0	0	0	1	0	0	0		8.81644	1	2012	7.63054	0		8.81644	1	2013	8.72055	0		8.81644	1	2012	7.63054	0	0	0	0	0	0	0	0	0
ID1453	M	2006	2007		63	CASE	0	0	1	0	1	1	1	0	0	1	0	0	0	1	1	0	0		1.41918	1	2006	0.0438356	1	2006	0.230137	0		1.41918	1	2008	2.22833	1	2006	0.0438356	0	0	0	1	49	7	1	56	8.75
ID1454	F	2007	2014		78	CASE	0	0	1	0	0	0	1	0	0	1	0	0	0	1	1	0	0		6.49589	1	2009	1.45205	0		6.49589	0		6.49589	0		6.49589	1	2009	1.45205	0	0	0	0	0	0	0	0	0
ID1455	M	2013	2014		82	CTRL	0	0	1	0	1	1	0	0	0	1	0	0	0	0	0	0	0		1.15616	1	2013	0.506849	1	2013	0.0547945	0		1.15616	0		1.15616	1	2013	0.506849	0	0	0	0	0	0	0	0	0
ID1456	F	2007	2013		67	CTRL	0	0	0	0	0	1	0	0	0	1	0	0	0	1	1	0	0		5.82466	0		5.82466	1	2008	1.36787	0		5.82466	1	2009	1.89041	1	2009	1.89041	0	0	0	0	0	0	0	0	0
ID1457	F	2009	2009		84	CTRL	0	0	1	0	0	0	1	0	0	1	0	0	0	1	0	0	0		0.230137	0		0.230137	0		0.230137	0		0.230137	0		0.230137	0		0.230137	0	0	0	0	0	0	0	0	0
ID1458	M	2003	2014		54	CASE	0	0	0	0	0	0	1	0	0	1	0	0	0	0	0	0	0		10.9781	0		10.9781	0		10.9781	0		10.9781	1	2013	10.4	1	2013	10.4	0	0	0	0	0	0	0	0	0
ID1459	M	2005	2014		61	CASE	0	0	0	0	0	0	0	0	0	1	0	0	0	0	0	0	0		8.75068	0		8.75068	0		8.75068	0		8.75068	0		8.75068	0		8.75068	0	0	0	0	0	0	0	0	0
ID1460	M	2004	2005		48	CTRL	0	0	1	0	0	1	0	0	0	1	0	0	0	0	1	0	0		0.191287	1	2004	0.136612	1	2004	0.0765027	0		0.191287	1	2011	6.75567	1	2004	0.136612	0	0	0	0	0	0	0	0	0
ID1461	F	2011	2012		76	CTRL	0	0	1	0	0	0	1	0	0	1	0	0	0	1	0	0	0		0.673314	0		0.673314	0		0.673314	0		0.673314	0		0.673314	0		0.673314	0	0	0	0	0	0	0	0	0
ID1462	F	2012	2014		90	CTRL	0	0	1	0	1	1	0	0	1	1	0	0	0	0	0	0	0		1.43767	0		1.43767	1	2012	0.122951	0		1.43767	0		1.43767	0		1.43767	0	0	0	0	0	0	0	0	0
ID1463	M	2006	2014		35	CTRL	0	0	0	0	0	0	0	0	0	1	0	0	0	0	0	0	0		8.19178	0		8.19178	0		8.19178	0		8.19178	0		8.19178	0		8.19178	0	0	0	0	0	0	0	0	0
ID1464	F	1999	2014		47	CASE	0	0	0	0	0	0	0	0	0	1	0	0	0	1	0	0	0		14.1288	1	2011	11.1644	0		14.1288	1	2000	0.603997	0		14.1288	1	2000	0.603997	1	14	5.95	0	0	0	1	5	2.5
ID1465	F	2005	2007		71	CASE	0	0	1	0	0	0	1	0	0	1	0	0	0	1	1	0	0		2.6	0		2.6	1	2007	2.53425	0		2.6	0		2.6	0		2.6	0	0	0	0	0	0	0	0	0
ID1466	F	2008	2008		56	CTRL	0	0	1	0	1	0	1	1	0	1	0	0	0	1	0	0	1	2008	0.5	0		0.306011	1	2008	0.5	0		0.306011	0		0.306011	1	2008	0.5	0	0	0	0	0	0	0	0	0
ID1467	F	2000	2000		58	CTRL	0	0	0	0	0	0	1	0	0	1	0	0	0	0	1	0	0		0.229508	0		0.229508	0		0.229508	1	2000	0.0409836	0		0.229508	1	2000	0.0409836	0	0	0	0	0	0	0	0	0
ID1468	F	2006	2008		72	CASE	0	0	0	0	1	1	0	0	0	1	0	0	0	0	1	0	0		1.04652	0		1.04652	1	2007	0.0575342	0		1.04652	0		1.04652	0		1.04652	0	0	0	0	0	0	0	0	0
ID1469	F	2004	2004		83	CTRL	0	0	1	1	1	1	1	0	0	1	0	0	0	1	0	0	0		0.172131	0		0.172131	0		0.172131	0		0.172131	0		0.172131	0		0.172131	0	0	0	0	0	0	0	0	0
ID1470	F	2000	2014		53	CASE	0	0	0	0	0	0	0	0	0	1	0	0	0	0	0	0	0		13.9509	1	2012	12.8388	1	2003	3.5043	1	2002	2.25499	1	2000	0.398907	1	2000	0.398907	1	31	4.75	0	0	0	0	0	0
ID1471	M	2004	2005		55	CTRL	0	0	0	0	0	0	0	0	0	1	0	0	0	1	1	0	0		1.21963	1	2004	0.0382514	0		1.21963	0		1.21963	0		1.21963	1	2004	0.0382514	0	0	0	0	0	0	0	0	0
ID1472	M	2009	2013		73	CASE	0	0	1	0	1	0	1	0	0	1	0	0	0	1	0	0	0		3.26027	0		3.26027	0		3.26027	1	2012	2.26504	0		3.26027	1	2012	2.26504	0	0	0	0	0	0	0	0	0
ID1473	F	2002	2014		62	CASE	0	0	1	0	0	0	0	0	0	1	0	0	0	1	1	0	0		11.9315	0		11.9315	1	2008	5.90357	1	2012	10.42	1	2010	8.58082	1	2010	8.58082	0	0	0	0	0	0	0	0	0
ID1474	F	2013	2014		51	CTRL	0	0	0	0	0	0	1	0	0	1	0	0	0	0	0	0	0		0.926027	0		0.926027	0		0.926027	0		0.926027	0		0.926027	0		0.926027	0	0	0	0	0	0	0	0	0
ID1475	M	2009	2014		60	CASE	0	0	1	0	1	1	1	0	0	1	0	0	0	0	0	0	0		4.18082	0		4.18082	1	2009	0.0191781	0		4.18082	0		4.18082	0		4.18082	0	0	0	0	0	0	0	0	0
ID1476	F	2000	2009		70	CTRL	0	0	0	0	0	0	0	0	0	1	0	0	0	1	1	0	0		9.1644	0		9.1644	0		9.1644	0		9.1644	0		9.1644	0		9.1644	0	0	0	0	0	0	0	0	0
ID1477	M	2007	2008		59	CTRL	0	0	0	0	0	0	1	0	0	1	0	0	0	0	0	0	0		0.670013	0		0.670013	0		0.670013	1	2013	6.12329	0		0.670013	1	2013	6.12329	0	0	0	0	0	0	0	0	0
ID1478	M	2005	2006		56	CTRL	0	0	0	0	0	0	0	0	0	1	0	0	0	1	0	0	0		0.706849	1	2010	4.97808	0		0.706849	0		0.706849	0		0.706849	1	2010	4.97808	0	0	0	0	0	0	0	0	0
ID1479	M	2003	2003		40	CTRL	0	0	0	0	0	0	1	0	0	1	0	0	0	1	0	0	0		0.230137	0		0.230137	0		0.230137	0		0.230137	0		0.230137	0		0.230137	0	0	0	0	0	0	0	0	0
ID1480	M	2009	2014		33	CASE	0	0	0	0	0	1	0	0	0	1	0	0	0	1	0	0	0		4.23836	0		4.23836	1	2009	0.00821918	0		4.23836	0		4.23836	0		4.23836	0	0	0	0	0	0	0	0	0
ID1481	F	2013	2014		59	CTRL	0	0	1	0	0	0	0	0	0	1	0	0	0	0	0	0	0		0.536986	0		0.536986	0		0.536986	0		0.536986	0		0.536986	0		0.536986	0	0	0	0	0	0	0	0	0
ID1482	F	2003	2014		48	CASE	0	0	0	1	0	0	0	0	0	1	0	0	0	1	0	0	0		10.5671	0		10.5671	1	2009	5.50959	0		10.5671	0		10.5671	0		10.5671	1	106	0	1	136	4.66667	0	0	0
ID1483	M	2001	2011		61	CASE	0	0	0	0	0	0	1	1	0	1	0	0	0	1	1	0	0		9.88767	1	2005	4.48219	1	2003	2.4137	0		9.88767	1	2009	7.71507	1	2005	4.48219	1	22	11.5	1	8	8	1	14	21
ID1484	F	2012	2012		69	CTRL	0	0	1	0	1	1	1	0	0	1	0	0	0	1	0	0	0		0.191257	0		0.191257	1	2012	0.0327869	0		0.191257	0		0.191257	0		0.191257	0	0	0	0	0	0	0	0	0
ID1485	F	2013	2013		59	CTRL	0	0	0	0	0	0	0	0	0	1	0	0	0	1	0	0	0		0.441096	0		0.441096	0		0.441096	1	2013	0.147945	0		0.441096	1	2013	0.147945	0	0	0	0	0	0	0	0	0
ID1486	M	2002	2014		62	CTRL	0	0	1	0	0	1	0	0	0	1	0	0	0	1	1	0	0		11.5671	0		11.5671	1	2002	0.0383562	1	2005	2.50685	0		11.5671	1	2005	2.50685	0	0	0	0	0	0	0	0	0
ID1487	M	2011	2012		78	CTRL	0	0	1	0	1	0	1	0	0	1	0	0	0	0	0	0	0		0.248941	0		0.248941	0		0.248941	1	2011	0.0630137	0		0.248941	1	2011	0.0630137	0	0	0	0	0	0	0	0	0
ID1488	M	2009	2009		30	CTRL	0	0	0	0	0	0	0	0	0	1	0	0	0	0	0	0	0		0.282192	0		0.282192	1	2009	0.00821918	0		0.282192	0		0.282192	0		0.282192	0	0	0	0	0	0	0	0	0
ID1489	M	2012	2012		65	CASE	0	0	1	1	0	1	1	0	0	1	0	0	0	0	0	0	0		0.172131	0		0.172131	0		0.172131	0		0.172131	0		0.172131	0		0.172131	1	7	7	0	0	0	0	0	0
ID1490	F	2004	2014		83	CTRL	0	0	1	0	0	1	1	0	0	1	0	0	0	1	1	0	0		9.82535	1	2013	8.98699	1	2004	0.057377	1	2011	7.2911	0		9.82535	1	2011	7.2911	0	0	0	0	0	0	0	0	0
ID1491	M	2000	2012		63	CTRL	0	0	0	0	0	0	0	0	0	1	0	0	0	1	1	0	0		12.4208	0		12.4208	0		12.4208	0		12.4208	0		12.4208	0		12.4208	0	0	0	0	0	0	0	0	0
ID1492	F	2008	2014		73	CASE	0	0	0	0	0	0	1	0	0	1	0	0	0	0	1	0	0		6.13166	0		6.13166	0		6.13166	1	2008	0.833333	1	2008	0.0765027	1	2008	0.0765027	1	7	10.5	0	0	0	0	0	0
ID1493	M	2007	2007		74	CTRL	0	0	1	0	0	1	0	0	0	1	0	0	0	1	0	0	0		0.430137	0		0.430137	1	2007	0.0164384	0		0.430137	0		0.430137	0		0.430137	0	0	0	0	0	0	0	0	0
ID1494	M	2013	2014		64	CTRL	0	0	1	0	0	1	0	0	0	1	0	0	0	0	0	0	0		0.284932	0		0.284932	1	2013	0.0136986	0		0.284932	0		0.284932	0		0.284932	0	0	0	0	0	0	0	0	0
ID1495	M	2012	2012		53	CTRL	0	0	1	0	0	0	1	0	0	1	0	0	0	1	1	0	0		0.325137	0		0.325137	0		0.325137	1	2013	1.34659	0		0.325137	1	2013	1.34659	0	0	0	0	0	0	0	0	0
ID1496	M	2007	2008		45	CASE	0	0	1	0	0	1	0	0	0	1	0	0	0	0	0	0	0		0.383382	0		0.383382	1	2007	0.0191781	0		0.383382	1	2010	3.29315	1	2010	3.29315	1	51	3.52941	0	0	0	0	0	0
ID1497	M	2004	2007		61	CASE	0	0	0	0	0	0	1	0	0	1	0	0	0	1	0	0	0		3.36335	1	2004	0.270492	1	2004	0.229508	1	2004	0.330601	0		3.36335	1	2004	0.270492	0	0	0	1	84	8.83333	0	0	0
ID1498	F	2005	2014		58	CASE	0	0	1	0	1	1	0	0	0	1	0	0	0	1	1	0	0		9.09315	0		9.09315	1	2005	0.0246575	1	2005	0.465753	1	2010	5.48219	1	2005	0.465753	0	0	0	0	0	0	0	0	0
ID1499	M	2000	2000		87	CTRL	0	0	0	0	0	1	0	0	0	1	0	0	0	0	0	0	0		0.254098	0		0.254098	1	2006	6.51599	0		0.254098	0		0.254098	0		0.254098	0	0	0	0	0	0	0	0	0
ID1500	F	2001	2007		43	CASE	0	0	0	0	0	0	0	0	0	1	0	0	0	0	0	0	0		6.60274	0		6.60274	1	2007	6.38356	1	2001	0.693151	0		6.60274	1	2001	0.693151	1	7	0	0	0	0	0	0	0
ID1501	F	2013	2014		38	CTRL	0	0	0	0	0	0	0	0	0	1	0	0	0	0	1	0	0		0.213699	0		0.213699	0		0.213699	0		0.213699	0		0.213699	0		0.213699	0	0	0	0	0	0	0	0	0
ID1502	M	2002	2012		63	CASE	0	0	0	0	0	0	1	1	0	1	0	0	0	1	1	0	0		10.2396	0		10.2396	1	2008	6.18492	1	2007	5.00822	0		10.2396	1	2007	5.00822	0	0	0	0	0	0	0	0	0
ID1503	M	2004	2004		51	CTRL	0	0	0	0	0	0	1	0	0	1	0	0	0	1	1	0	0		0.191257	0		0.191257	0		0.191257	1	2007	3.49632	1	2004	0.45082	1	2004	0.45082	0	0	0	0	0	0	0	0	0
ID1504	M	2005	2014		56	CTRL	0	0	1	0	1	0	1	0	0	1	0	0	0	1	1	0	0		8.09863	1	2012	6.69698	0		8.09863	0		8.09863	0		8.09863	1	2012	6.69698	0	0	0	0	0	0	0	0	0
ID1505	M	2009	2012		55	CASE	0	0	0	0	0	0	0	0	0	1	0	0	0	1	1	0	0		2.44106	0		2.44106	1	2009	0.0520548	0		2.44106	0		2.44106	0		2.44106	0	0	0	0	0	0	0	0	0
ID1506	F	2011	2014		63	CASE	0	0	1	0	0	1	1	0	0	1	0	0	0	0	0	0	0		2.87397	0		2.87397	1	2011	0.0383562	0		2.87397	0		2.87397	0		2.87397	0	0	0	0	0	0	0	0	0
ID1507	M	2007	2007		45	CTRL	0	0	0	0	0	0	0	1	0	1	0	0	0	1	0	0	0		0.191781	0		0.191781	0		0.191781	0		0.191781	0		0.191781	0		0.191781	0	0	0	0	0	0	0	0	0
ID1508	F	2010	2011		44	CTRL	0	0	0	0	0	1	0	0	0	1	0	0	0	0	0	0	0		0.536986	0		0.536986	1	2010	0.0767123	1	2012	2.07485	0		0.536986	1	2012	2.07485	0	0	0	0	0	0	0	0	0
ID1509	M	2002	2004		75	CASE	0	0	1	0	0	1	1	1	0	1	0	0	0	1	1	0	0		1.57146	1	2008	5.18895	1	2002	0.00821918	0		1.57146	0		1.57146	1	2008	5.18895	0	0	0	1	7	7	0	0	0
ID1510	F	2008	2014		76	CASE	0	0	1	0	0	1	1	0	0	1	0	0	0	0	0	0	0		5.46724	0		5.46724	1	2008	0.010929	0		5.46724	1	2011	3.34121	1	2011	3.34121	0	0	0	0	0	0	0	0	0
ID1511	M	2013	2013		64	CTRL	0	0	0	0	0	0	0	0	0	1	0	0	0	0	1	0	0		0.230137	0		0.230137	0		0.230137	0		0.230137	0		0.230137	0		0.230137	0	0	0	0	0	0	0	0	0
ID1512	F	2007	2010		70	CASE	0	0	1	0	1	1	1	0	0	1	0	0	0	1	0	0	0		2.87397	0		2.87397	1	2008	0.259705	0		2.87397	0		2.87397	0		2.87397	1	5	5	0	0	0	0	0	0
ID1513	M	2009	2010		65	CTRL	0	0	1	0	0	1	1	0	0	1	0	0	0	0	1	0	0		0.479452	1	2009	0.279452	1	2009	0.0191781	0		0.479452	0		0.479452	1	2009	0.279452	0	0	0	0	0	0	0	0	0
ID1514	F	2004	2005		68	CTRL	0	0	0	0	0	0	1	1	0	1	0	0	0	0	0	0	0		0.268149	0		0.268149	0		0.268149	1	2004	0.0819672	0		0.268149	1	2004	0.0819672	0	0	0	0	0	0	0	0	0
ID1515	F	2000	2005		72	CASE	0	0	0	0	0	0	0	0	0	1	0	0	0	0	1	0	0		5.3535	0		5.3535	1	2000	0.603825	0		5.3535	0		5.3535	0		5.3535	0	0	0	0	0	0	0	0	0
ID1516	F	2009	2009		45	CASE	0	0	1	0	0	0	0	0	0	1	0	0	0	0	0	0	0		0.421918	0		0.421918	0		0.421918	0		0.421918	0		0.421918	0		0.421918	1	28	14	0	0	0	0	0	0
ID1517	M	2002	2007		68	CASE	0	0	0	0	0	1	1	0	0	1	0	0	0	1	0	0	0		5.21096	0		5.21096	0		5.21096	0		5.21096	0		5.21096	0		5.21096	1	6	6	0	0	0	0	0	0
ID1518	F	2009	2014		76	CASE	0	0	1	0	0	1	0	0	0	1	0	0	0	0	1	0	0		4.72329	1	2010	1.46575	1	2009	0.0575342	1	2012	2.93887	1	2011	1.86575	1	2010	1.46575	0	0	0	0	0	0	0	0	0
ID1519	F	2013	2013		59	CTRL	0	0	0	0	1	0	0	0	0	1	0	0	0	0	0	0	0		0.249315	0		0.249315	0		0.249315	0		0.249315	0		0.249315	0		0.249315	0	0	0	0	0	0	0	0	0
ID1520	F	2007	2014		72	CTRL	0	0	0	0	0	1	0	0	0	1	0	0	0	1	0	0	0		6.69315	0		6.69315	0		6.69315	1	2013	5.65753	0		6.69315	1	2013	5.65753	0	0	0	0	0	0	0	0	0
ID1521	M	2000	2006		76	CTRL	0	0	0	0	0	0	1	0	0	1	0	0	0	1	1	0	0		6.33567	1	2008	8.36612	1	2007	7.39594	0		6.33567	0		6.33567	1	2008	8.36612	0	0	0	0	0	0	0	0	0
ID1522	M	2005	2013		72	CTRL	0	0	1	1	0	0	1	1	0	1	0	0	0	0	1	0	0		8.13425	0		8.13425	0		8.13425	0		8.13425	0		8.13425	0		8.13425	0	0	0	0	0	0	0	0	0
ID1523	F	2000	2008		61	CTRL	0	0	0	0	0	0	0	0	0	1	0	0	0	1	1	0	1	2010	10.392	0		8.02459	0		8.02459	1	2007	6.93719	0		8.02459	1	2007	6.93719	0	0	0	0	0	0	0	0	0
ID1524	M	2011	2011		60	CASE	0	0	0	0	0	0	0	0	0	1	0	0	0	0	0	0	0		0.657534	1	2013	2.46027	0		0.657534	0		0.657534	0		0.657534	1	2013	2.46027	0	0	0	0	0	0	0	0	0
ID1525	M	2013	2013		73	CTRL	0	0	1	0	0	0	0	0	0	1	0	0	0	0	0	0	0		0.172603	0		0.172603	0		0.172603	1	2013	0.172603	0		0.172603	1	2013	0.172603	0	0	0	0	0	0	0	0	0
ID1526	M	2006	2007		70	CTRL	0	0	0	0	1	0	1	1	0	1	0	0	0	0	1	0	0		0.306849	0		0.306849	0		0.306849	0		0.306849	0		0.306849	0		0.306849	0	0	0	0	0	0	0	0	0
ID1527	M	2011	2011		72	CTRL	0	0	1	0	1	1	0	0	0	1	0	0	0	0	0	0	0		0.191781	1	2011	0.531507	0		0.191781	0		0.191781	0		0.191781	1	2011	0.531507	0	0	0	0	0	0	0	0	0
ID1528	F	2004	2005		50	CTRL	0	0	0	0	1	0	1	0	0	1	0	0	0	0	0	0	0		0.528108	0		0.528108	0		0.528108	0		0.528108	0		0.528108	0		0.528108	0	0	0	0	0	0	0	0	0
ID1529	F	2005	2009		64	CASE	0	0	1	0	1	1	1	0	0	1	0	0	0	0	1	0	0		4.16712	0		4.16712	1	2005	0.0739726	1	2008	2.83229	1	2005	0.0191781	1	2005	0.0191781	0	0	0	0	0	0	0	0	0
ID1530	M	2003	2003		48	CTRL	0	0	1	0	0	1	0	0	0	1	0	0	0	1	1	0	0		0.230137	0		0.230137	1	2008	4.99989	0		0.230137	0		0.230137	0		0.230137	0	0	0	0	0	0	0	0	0
ID1531	M	2010	2012		74	CASE	0	0	1	0	0	0	0	0	0	1	0	0	0	1	0	0	0		2.5678	1	2010	0.194521	0		2.5678	0		2.5678	0		2.5678	1	2010	0.194521	0	0	0	0	0	0	0	0	0
ID1532	M	2011	2011		63	CTRL	0	0	1	0	1	0	1	0	0	1	0	0	0	1	1	0	0		0.610959	0		0.610959	0		0.610959	0		0.610959	0		0.610959	0		0.610959	0	0	0	0	0	0	0	0	0
ID1533	M	2002	2010		78	CASE	0	0	0	0	1	1	0	0	0	1	0	0	0	0	1	0	0		7.57808	1	2006	3.94247	1	2002	0.0383562	0		7.57808	1	2004	1.80391	1	2004	1.80391	1	12	7.5	0	0	0	0	0	0
ID1534	M	2010	2014		45	CASE	0	0	0	0	0	0	1	0	0	1	0	0	0	1	0	0	0		3.56438	0		3.56438	0		3.56438	0		3.56438	0		3.56438	0		3.56438	0	0	0	0	0	0	0	0	0
ID1535	M	2006	2007		52	CASE	0	0	1	0	1	0	1	1	0	1	0	0	0	0	0	0	0		1.63014	1	2007	1.23014	0		1.63014	1	2010	4.6274	0		1.63014	1	2007	1.23014	0	0	0	1	30	0	1	9	0
ID1536	F	2010	2014		46	CASE	0	0	1	0	1	1	0	0	0	1	0	0	0	0	0	0	0		4.09041	1	2011	1.96438	1	2010	0.512329	1	2012	2.36607	0		4.09041	1	2011	1.96438	0	0	0	0	0	0	0	0	0
ID1537	M	2013	2014		65	CASE	0	0	1	0	0	0	0	0	0	1	0	0	0	0	0	0	0		0.734247	0		0.734247	0		0.734247	0		0.734247	0		0.734247	0		0.734247	0	0	0	0	0	0	0	0	0
ID1538	M	2009	2009		58	CTRL	0	0	1	0	0	1	0	0	0	1	0	0	0	1	0	0	0		0.180822	0		0.180822	1	2009	0.00821918	0		0.180822	0		0.180822	0		0.180822	0	0	0	0	0	0	0	0	0
ID1539	M	2005	2007		80	CASE	0	0	1	0	0	0	1	0	0	1	0	0	0	0	0	0	0		1.76438	0		1.76438	0		1.76438	0		1.76438	0		1.76438	0		1.76438	0	0	0	0	0	0	0	0	0
ID1540	M	2000	2004		77	CTRL	0	0	0	0	0	0	0	0	0	1	0	0	0	1	0	0	0		4.34973	1	2002	2.14529	0		4.34973	0		4.34973	0		4.34973	1	2002	2.14529	0	0	0	0	0	0	0	0	0
ID1541	M	2001	2001		59	CTRL	0	0	1	0	0	1	0	0	0	1	0	0	0	1	0	0	1	2001	0.0191781	1	2001	0.813699	1	2001	0.0191781	0		0.210959	0		0.210959	1	2001	0.0191781	0	0	0	0	0	0	0	0	0
ID1542	M	2006	2013		76	CASE	0	0	1	0	1	1	0	0	0	1	0	0	0	0	1	0	0		7.50959	0		7.50959	1	2006	0.134247	1	2009	3.17534	1	2008	2.86883	1	2008	2.86883	0	0	0	0	0	0	0	0	0
ID1543	M	2010	2014		60	CASE	0	0	1	0	0	1	0	0	0	1	0	0	0	0	0	0	0		3.45205	0		3.45205	1	2010	0.0219178	0		3.45205	0		3.45205	0		3.45205	0	0	0	0	0	0	0	0	0
ID1544	F	2003	2014		74	CASE	0	0	0	0	0	0	0	0	0	1	0	0	0	0	0	0	0		10.1863	0		10.1863	0		10.1863	1	2009	5.24384	0		10.1863	1	2009	5.24384	0	0	0	0	0	0	0	0	0
ID1545	M	2007	2007		60	CASE	0	0	1	0	1	1	0	0	0	1	0	0	0	0	1	0	0		0.550685	0		0.550685	1	2007	0.0767123	0		0.550685	0		0.550685	0		0.550685	1	7	3.5	0	0	0	0	0	0
ID1546	F	2005	2005		71	CTRL	0	0	0	0	0	0	0	0	0	1	0	0	0	0	0	0	0		0.191781	1	2006	0.567123	0		0.191781	0		0.191781	0		0.191781	1	2006	0.567123	0	0	0	0	0	0	0	0	0
ID1547	F	2009	2009		65	CTRL	0	0	0	0	1	0	0	0	0	1	0	0	0	0	0	0	0		0.230137	0		0.230137	0		0.230137	0		0.230137	0		0.230137	0		0.230137	0	0	0	0	0	0	0	0	0
ID1548	M	2006	2008		64	CTRL	0	0	1	0	0	0	1	0	1	1	0	0	0	0	0	0	0		2.7865	1	2010	4.44658	0		2.7865	0		2.7865	0		2.7865	1	2010	4.44658	0	0	0	0	0	0	0	0	0
ID1549	M	2011	2012		49	CASE	0	0	1	0	1	0	1	0	0	1	0	0	0	0	1	0	0		1.0078	0		1.0078	0		1.0078	0		1.0078	1	2012	1.30561	1	2012	1.30561	1	18	54	0	0	0	0	0	0
ID1550	F	2012	2014		63	CASE	0	0	0	0	0	1	0	0	0	1	0	0	0	0	0	0	0		1.78191	0		1.78191	1	2012	0.00819672	0		1.78191	0		1.78191	0		1.78191	0	0	0	0	0	0	0	0	0
ID1551	M	2010	2012		61	CTRL	0	0	0	0	1	0	1	0	0	1	0	0	0	1	0	0	0		1.72258	0		1.72258	0		1.72258	0		1.72258	0		1.72258	0		1.72258	0	0	0	0	0	0	0	0	0
ID1552	M	2008	2009		75	CTRL	0	0	1	0	0	1	1	0	0	1	0	0	0	1	0	0	1	2012	3.1694	1	2010	1.17258	1	2010	1.42464	1	2009	0.117786	0		0.230115	1	2009	0.117786	0	0	0	0	0	0	0	0	0
ID1553	M	2012	2012		64	CTRL	0	0	0	0	0	1	0	0	0	1	0	0	0	1	1	0	0		0.404372	0		0.404372	1	2012	0.0191257	0		0.404372	0		0.404372	0		0.404372	0	0	0	0	0	0	0	0	0
ID1554	F	2007	2009		48	CTRL	0	0	0	0	1	1	0	0	0	1	0	0	0	1	1	0	1	2009	1.76438	1	2010	3.17808	1	2007	0.312329	1	2010	3.25479	0		1.93151	1	2009	1.76438	0	0	0	0	0	0	0	0	0
ID1555	F	2009	2014		41	CTRL	0	0	0	0	0	0	0	0	0	1	0	0	0	0	0	0	0		4.16164	0		4.16164	0		4.16164	1	2013	3.62466	0		4.16164	1	2013	3.62466	0	0	0	0	0	0	0	0	0
ID1556	M	2011	2014		84	CASE	0	0	1	0	0	0	1	0	0	1	0	0	0	1	0	0	0		2.54521	1	2012	1.20069	0		2.54521	0		2.54521	0		2.54521	1	2012	1.20069	0	0	0	0	0	0	0	0	0
ID1557	F	2009	2013		80	CTRL	0	0	0	0	0	0	1	1	0	1	0	0	0	1	1	0	0		4.69589	1	2010	1.61096	1	2010	1.4274	0		4.69589	0		4.69589	1	2010	1.61096	0	0	0	0	0	0	0	0	0
ID1558	F	2012	2014		70	CTRL	0	0	1	0	0	0	1	0	0	1	0	0	0	1	0	0	0		1.32013	0		1.32013	0		1.32013	0		1.32013	1	2013	0.448896	1	2013	0.448896	0	0	0	0	0	0	0	0	0
ID1559	F	2010	2013		71	CTRL	0	0	1	0	0	1	1	0	0	1	0	0	0	1	1	0	0		3.16986	1	2012	2.44488	1	2010	0.030137	1	2012	2.04324	1	2010	0.30411	1	2010	0.30411	0	0	0	0	0	0	0	0	0
ID1560	M	2009	2010		46	CTRL	0	0	0	1	0	0	0	0	0	1	0	0	0	0	1	0	0		0.191781	0		0.191781	1	2011	1.32055	1	2010	0.613699	0		0.191781	1	2010	0.613699	0	0	0	0	0	0	0	0	0
ID1561	F	2009	2009		66	CASE	0	0	0	0	0	0	1	0	0	1	0	0	0	0	0	0	0		0.383562	0		0.383562	0		0.383562	0		0.383562	0		0.383562	0		0.383562	0	0	0	0	0	0	0	0	0
ID1562	M	2007	2012		29	CTRL	0	0	0	0	0	0	0	0	0	1	0	0	0	0	0	0	0		4.86989	0		4.86989	1	2012	4.79338	0		4.86989	0		4.86989	0		4.86989	0	0	0	0	0	0	0	0	0
ID1563	M	2000	2014		43	CTRL	0	0	0	0	0	0	0	0	0	1	0	0	0	0	0	0	0		14.1919	0		14.1919	0		14.1919	0		14.1919	0		14.1919	0		14.1919	0	0	0	0	0	0	0	0	0
ID1564	F	2010	2011		77	CTRL	0	0	0	0	0	0	0	0	0	1	0	0	0	1	0	0	0		0.287671	0		0.287671	0		0.287671	0		0.287671	0		0.287671	0		0.287671	0	0	0	0	0	0	0	0	0
ID1565	F	2012	2012		39	CTRL	0	0	0	0	0	0	0	0	0	1	0	0	0	0	0	0	0		0.210383	0		0.210383	0		0.210383	1	2012	0.101093	0		0.210383	1	2012	0.101093	0	0	0	0	0	0	0	0	0
ID1566	M	2006	2007		47	CTRL	0	0	0	0	0	0	0	0	0	1	0	0	0	0	0	0	0		0.484932	0		0.484932	1	2008	1.22723	0		0.484932	1	2007	1.05205	1	2007	1.05205	0	0	0	0	0	0	0	0	0
ID1567	M	2006	2010		52	CTRL	0	0	1	0	1	1	0	1	0	1	0	0	0	0	1	0	0		3.28767	1	2009	3.1863	1	2006	0.0246575	0		3.28767	0		3.28767	1	2009	3.1863	0	0	0	0	0	0	0	0	0
ID1568	F	2006	2008		62	CASE	0	0	0	0	1	0	1	0	0	1	0	0	0	0	0	0	0		2.54884	1	2013	7.00548	0		2.54884	1	2009	3.25753	0		2.54884	1	2009	3.25753	0	0	0	0	0	0	0	0	0
ID1569	F	2010	2013		83	CTRL	0	0	1	0	0	1	1	0	0	1	0	0	0	1	0	0	0		3.04658	1	2012	2.00758	1	2010	0.060274	0		3.04658	0		3.04658	1	2012	2.00758	0	0	0	0	0	0	0	0	0
ID1570	F	2001	2002		64	CTRL	0	0	1	0	0	0	1	0	0	1	0	0	0	1	1	0	0		0.191781	0		0.191781	0		0.191781	1	2003	1.89589	0		0.191781	1	2003	1.89589	0	0	0	0	0	0	0	0	0
ID1571	M	2010	2013		75	CASE	0	0	1	0	0	0	1	0	0	1	0	0	0	1	0	0	0		3.46301	1	2011	1.06027	1	2012	2.44411	0		3.46301	0		3.46301	1	2011	1.06027	0	0	0	0	0	0	0	0	0
ID1572	F	2005	2009		75	CASE	0	0	0	0	1	0	1	0	0	1	0	0	0	0	0	0	0		3.92877	0		3.92877	1	2008	3.46346	0		3.92877	1	2005	0.454795	1	2005	0.454795	0	0	0	0	0	0	0	0	0
ID1573	M	2009	2009		42	CTRL	0	0	0	0	0	1	0	0	0	1	0	0	0	1	0	0	0		0.230137	0		0.230137	1	2009	0.0136986	0		0.230137	0		0.230137	0		0.230137	0	0	0	0	0	0	0	0	0
ID1574	F	2000	2009		67	CASE	0	0	0	0	0	0	0	0	0	1	0	0	0	1	1	0	0		9.09043	1	2004	4.38251	0		9.09043	1	2008	8.77596	0		9.09043	1	2004	4.38251	0	0	0	0	0	0	0	0	0
ID1575	F	2005	2014		46	CASE	0	0	1	0	0	1	0	0	0	1	0	0	0	0	1	0	0		8.10411	0		8.10411	1	2006	0.0383562	0		8.10411	0		8.10411	0		8.10411	0	0	0	0	0	0	0	0	0
ID1576	F	2006	2014		64	CASE	0	0	1	0	0	1	1	0	0	1	0	0	0	1	0	0	0		7.99178	0		7.99178	1	2006	0.142466	1	2011	5.25205	0		7.99178	1	2011	5.25205	0	0	0	0	0	0	0	0	0
ID1577	M	2000	2012		60	CTRL	0	0	0	0	0	0	1	0	0	1	0	0	0	0	1	0	0		12.5929	1	2006	6.66321	1	2006	6.81389	0		12.5929	1	2005	4.99198	1	2005	4.99198	0	0	0	0	0	0	0	0	0
ID1578	F	2005	2010		73	CASE	0	0	1	0	0	0	1	1	0	1	0	0	0	1	0	0	0		4.83288	1	2007	1.69863	1	2009	3.62466	0		4.83288	1	2006	0.257534	1	2006	0.257534	0	0	0	0	0	0	0	0	0
ID1579	F	2002	2009		75	CASE	0	0	1	1	1	1	1	0	0	1	0	0	0	1	0	0	0		6.99452	0		6.99452	1	2002	0.0191781	0		6.99452	0		6.99452	0		6.99452	0	0	0	0	0	0	0	0	0
ID1580	F	2009	2009		78	CTRL	0	0	1	0	1	0	0	0	0	1	0	0	0	0	0	0	0		0.230137	0		0.230137	0		0.230137	0		0.230137	0		0.230137	0		0.230137	0	0	0	0	0	0	0	0	0
ID1581	F	2003	2014		72	CASE	0	0	1	0	1	0	0	1	0	1	0	0	0	1	1	0	0		10.9507	0		10.9507	1	2009	6.42192	1	2003	0.69863	1	2006	3.40822	1	2003	0.69863	0	0	0	0	0	0	0	0	0
ID1582	F	2002	2013		68	CTRL	0	0	0	0	1	1	0	0	0	1	0	0	0	1	1	0	0		11.4493	0		11.4493	1	2002	0.00547945	0		11.4493	1	2003	0.594521	1	2003	0.594521	0	0	0	0	0	0	0	0	0
ID1583	F	2000	2001		51	CTRL	0	0	1	0	0	0	1	1	0	1	0	0	0	1	0	0	0		0.802508	1	2006	5.22443	0		0.802508	1	2001	0.572371	0		0.802508	1	2001	0.572371	0	0	0	0	0	0	0	0	0
ID1584	F	2007	2007		60	CTRL	0	0	1	0	1	1	1	0	0	1	0	0	0	1	1	0	0		0.70411	0		0.70411	1	2007	0.0191781	0		0.70411	0		0.70411	0		0.70411	0	0	0	0	0	0	0	0	0
ID1585	M	2013	2014		74	CASE	0	0	0	0	1	1	0	0	0	0	0	1	0	0	0	1	0		0.728767	0		0.728767	1	2013	0.00273973	0		0.728767	0		0.728767	0		0.728767	1	98	6.33333	0	0	0	0	0	0
ID1586	F	2008	2014		72	CASE	0	0	1	0	0	1	1	0	0	1	0	0	0	1	1	0	0		6.01138	0		6.01138	1	2008	0.0382514	0		6.01138	0		6.01138	0		6.01138	0	0	0	0	0	0	0	0	0
ID1587	F	2000	2014		49	CASE	0	0	0	0	0	0	0	0	0	1	0	0	0	1	0	0	0		14.0633	0		14.0633	1	2001	1.18933	1	2000	0.0437158	0		14.0633	1	2000	0.0437158	0	0	0	0	0	0	0	0	0
ID1588	M	2007	2008		68	CTRL	0	0	1	0	1	0	1	1	0	1	0	0	0	1	1	0	0		0.918699	0		0.918699	0		0.918699	0		0.918699	1	2010	2.75342	1	2010	2.75342	0	0	0	0	0	0	0	0	0
ID1589	M	2006	2008		59	CTRL	0	0	1	0	0	1	0	0	0	1	0	0	0	1	1	0	0		1.85855	0		1.85855	1	2006	0.0767123	0		1.85855	0		1.85855	0		1.85855	0	0	0	0	0	0	0	0	0
ID1590	F	2006	2007		51	CASE	0	0	0	1	0	1	1	0	0	1	0	0	0	1	0	0	1	2009	2.5589	1	2007	0.394521	1	2007	0.394521	1	2009	2.55068	0		0.575342	1	2007	0.394521	1	84	21	0	0	0	0	0	0
ID1591	M	2004	2004		68	CASE	0	0	1	0	0	1	1	0	0	1	0	0	0	0	0	0	0		0.445355	0		0.445355	1	2004	0.0382514	0		0.445355	1	2007	3.57364	1	2007	3.57364	0	0	0	0	0	0	0	0	0
ID1592	F	2003	2011		82	CASE	0	0	1	0	0	1	0	0	0	1	0	0	0	0	0	0	1	2006	2.27671	0		7.95342	1	2006	2.21918	0		7.95342	0		7.95342	1	2006	2.27671	0	0	0	0	0	0	0	0	0
ID1593	F	2010	2014		68	CASE	0	0	0	0	0	1	0	0	0	1	0	0	0	0	1	0	0		3.55342	0		3.55342	1	2010	0.0273973	0		3.55342	0		3.55342	0		3.55342	1	6	12	0	0	0	0	0	0
ID1594	M	2010	2014		74	CASE	0	0	1	0	0	1	1	0	0	1	0	0	0	0	0	0	0		3.43014	0		3.43014	1	2010	0.0273973	0		3.43014	0		3.43014	0		3.43014	0	0	0	0	0	0	0	0	0
ID1595	F	2000	2010		27	CASE	0	0	0	0	0	0	0	0	0	1	0	0	0	1	1	0	0		10.3345	0		10.3345	1	2002	1.99201	1	2003	2.95366	1	2012	12.0355	1	2003	2.95366	0	0	0	1	26	4.125	1	7	7
ID1596	F	2004	2005		30	CTRL	0	0	0	0	0	0	0	0	0	1	0	0	0	0	0	0	0		0.344599	0		0.344599	0		0.344599	0		0.344599	0		0.344599	0		0.344599	0	0	0	0	0	0	0	0	0
ID1597	F	2011	2012		79	CASE	0	0	1	0	0	0	1	0	1	1	0	0	0	1	0	0	0		1.53175	0		1.53175	1	2013	1.68767	0		1.53175	0		1.53175	0		1.53175	0	0	0	0	0	0	0	0	0
ID1598	F	2004	2014		43	CTRL	0	0	0	0	0	0	0	0	0	1	0	0	0	1	0	0	0		9.50609	0		9.50609	0		9.50609	0		9.50609	0		9.50609	0		9.50609	0	0	0	0	0	0	0	0	0
ID1599	F	2000	2014		54	CASE	0	0	0	0	0	0	0	0	0	1	0	0	0	0	0	0	0		14.1041	1	2013	13.8302	0		14.1041	1	2000	0.904372	1	2008	8.2377	1	2000	0.904372	1	46	9.92857	1	7	3.5	0	0	0
ID1600	M	2003	2013		79	CASE	0	0	1	0	0	0	1	0	0	1	0	0	0	1	1	0	0		10.2493	1	2004	0.377738	1	2004	0.77118	1	2008	4.55807	1	2004	0.437847	1	2004	0.377738	0	0	0	1	6	12	0	0	0
ID1601	F	2006	2006		64	CTRL	0	0	0	0	1	0	0	0	0	1	0	0	0	0	0	0	0		0.230137	0		0.230137	1	2006	0.00273973	0		0.230137	0		0.230137	0		0.230137	0	0	0	0	0	0	0	0	0
ID1602	M	2003	2006		70	CTRL	0	0	0	0	0	0	1	1	0	1	0	0	0	1	1	0	0		3.49315	0		3.49315	1	2004	1.28358	0		3.49315	0		3.49315	0		3.49315	0	0	0	0	0	0	0	0	0
ID1603	F	2010	2013		72	CTRL	0	0	0	0	0	1	0	0	0	1	0	0	0	1	1	0	0		3.29589	1	2010	0.153425	1	2010	0.134247	0		3.29589	1	2010	0.953425	1	2010	0.153425	0	0	0	0	0	0	0	0	0
ID1604	F	2007	2007		59	CTRL	0	0	0	0	0	0	1	0	0	1	0	0	0	0	0	0	0		0.364384	0		0.364384	0		0.364384	1	2010	3.0274	0		0.364384	1	2010	3.0274	0	0	0	0	0	0	0	0	0
ID1605	F	2008	2014		63	CASE	0	0	0	0	0	0	0	0	0	1	0	0	0	0	1	0	0		5.37485	0		5.37485	0		5.37485	0		5.37485	1	2010	1.53649	1	2010	1.53649	1	6	6	0	0	0	0	0	0
ID1606	F	2006	2014		78	CASE	0	0	0	0	0	0	0	0	0	1	0	0	0	1	1	0	0		7.84932	1	2006	0.0191781	0		7.84932	0		7.84932	1	2012	6.62786	1	2006	0.0191781	1	6	6	0	0	0	0	0	0
ID1607	M	2010	2014		59	CTRL	0	0	1	0	0	0	1	1	0	1	0	0	0	0	1	0	0		3.2	0		3.2	0		3.2	0		3.2	1	2011	0.117808	1	2011	0.117808	0	0	0	0	0	0	0	0	0
ID1608	M	2007	2014		50	CASE	0	0	0	0	0	0	0	1	0	1	0	0	0	0	0	0	0		6.80274	0		6.80274	0		6.80274	0		6.80274	1	2010	3.67945	1	2010	3.67945	1	30	6	0	0	0	0	0	0
ID1609	M	2001	2014		33	CASE	0	0	0	0	0	0	0	0	0	1	0	0	0	0	0	0	0		12.4164	0		12.4164	0		12.4164	0		12.4164	1	2006	4.3726	1	2006	4.3726	0	0	0	0	0	0	0	0	0
ID1610	F	2005	2014		57	CASE	0	0	0	0	0	0	0	0	0	1	0	0	0	1	1	0	0		9.05753	0		9.05753	0		9.05753	0		9.05753	1	2005	0.29863	1	2005	0.29863	0	0	0	0	0	0	0	0	0
ID1611	M	2005	2012		20	CASE	0	0	0	0	0	1	0	0	0	1	0	0	0	1	0	0	0		6.99972	0		6.99972	1	2006	1.57808	0		6.99972	0		6.99972	0		6.99972	0	0	0	0	0	0	0	0	0
ID1612	M	2000	2014		73	CASE	0	0	0	0	0	0	1	0	0	1	0	0	0	1	1	0	0		14.1317	1	2003	3.47146	1	2002	2.13722	1	2013	13.6605	1	2010	10.2331	1	2003	3.47146	0	0	0	0	0	0	0	0	0
ID1613	M	2000	2013		51	CASE	0	0	0	0	0	0	0	0	0	1	0	0	0	0	1	0	0		13.0687	0		13.0687	1	2005	5.43855	1	2001	1.13992	1	2005	5.66595	1	2001	1.13992	1	242	20.875	0	0	0	0	0	0
ID1614	M	2010	2012		71	CTRL	0	0	1	0	0	1	0	0	0	1	0	0	0	0	0	0	0		1.40514	0		1.40514	1	2010	0.0575342	0		1.40514	0		1.40514	0		1.40514	0	0	0	0	0	0	0	0	0
ID1615	F	2000	2014		52	CASE	0	0	0	0	0	0	0	0	0	1	0	0	0	0	0	0	0		14.0302	1	2004	4.29781	0		14.0302	1	2000	0.191257	1	2010	10.4932	1	2000	0.191257	0	0	0	0	0	0	0	0	0
ID1616	F	2013	2014		70	CTRL	0	0	1	1	0	0	1	0	0	1	0	0	0	0	0	0	0		0.230137	0		0.230137	0		0.230137	0		0.230137	0		0.230137	0		0.230137	0	0	0	0	0	0	0	0	0
ID1617	M	2001	2014		83	CASE	0	0	0	0	0	0	1	0	0	1	0	0	0	1	1	0	1	2005	4.46575	1	2004	3.19291	1	2004	3.15466	0		12.7205	0		12.7205	1	2004	3.19291	1	6	9	0	0	0	1	6	6
ID1618	F	2003	2003		79	CTRL	0	0	1	0	0	0	1	0	0	1	0	0	0	1	1	0	0		0.172603	0		0.172603	1	2013	9.90959	0		0.172603	0		0.172603	0		0.172603	0	0	0	0	0	0	0	0	0
ID1619	M	2004	2013		72	CASE	0	0	0	0	0	0	1	0	0	1	0	0	0	1	1	0	0		9.59546	1	2013	9.4804	1	2011	7.453	0		9.59546	1	2008	3.71038	1	2008	3.71038	0	0	0	0	0	0	0	0	0
ID1620	F	2002	2012		67	CASE	0	0	1	0	0	1	0	0	0	1	0	0	0	1	1	0	0		9.8231	0		9.8231	1	2002	0.0191781	0		9.8231	1	2010	7.93973	1	2010	7.93973	1	49	7	1	42	7	1	42	7
ID1621	M	2000	2013		63	CTRL	0	0	0	0	0	1	0	0	0	1	0	0	0	0	1	0	0		13.9097	1	2012	12.3852	1	2000	0.0765027	0		13.9097	0		13.9097	1	2012	12.3852	0	0	0	0	0	0	0	0	0
ID1622	F	2000	2012		42	CASE	0	0	0	0	0	1	0	0	0	1	0	0	0	1	1	0	0		12.9426	1	2004	4.09016	1	2000	0.0382514	1	2001	1.07953	1	2000	0.360656	1	2000	0.360656	1	462	8.6194	1	35	11.375	0	0	0
ID1623	M	2007	2014		53	CASE	0	0	0	0	0	0	0	0	0	1	0	0	0	0	0	0	0		7.08219	1	2010	3.60274	1	2008	0.884902	0		7.08219	1	2008	1.24556	1	2008	1.24556	1	12	8.7	0	0	0	0	0	0
ID1624	M	2000	2011		76	CASE	0	0	0	0	0	1	0	0	0	1	0	0	0	1	1	0	1	2003	3.83843	0		11.6987	1	2000	0.0191257	1	2007	7.9261	0		11.6987	1	2003	3.83843	1	104	9.70588	0	0	0	0	0	0
ID1625	F	2005	2014		47	CASE	0	0	0	0	0	1	1	0	0	1	0	0	0	0	0	0	0		8.51781	0		8.51781	0		8.51781	0		8.51781	0		8.51781	0		8.51781	1	6	6	0	0	0	0	0	0
ID1626	M	2012	2012		59	CTRL	0	0	1	0	1	0	1	0	0	1	0	0	0	1	0	0	0		0.31694	0		0.31694	0		0.31694	0		0.31694	0		0.31694	0		0.31694	0	0	0	0	0	0	0	0	0
ID1627	F	2007	2014		52	CTRL	0	0	0	0	0	0	0	0	0	1	0	0	0	0	0	0	0		6.32877	0		6.32877	0		6.32877	0		6.32877	0		6.32877	0		6.32877	0	0	0	0	0	0	0	0	0
ID1628	F	2009	2014		72	CASE	0	0	1	0	1	0	1	0	0	1	0	0	0	1	1	0	0		4.27397	0		4.27397	1	2011	1.30411	0		4.27397	1	2010	0.712329	1	2010	0.712329	1	7	7	0	0	0	0	0	0
ID1629	M	2000	2012		71	CASE	0	0	0	0	0	0	0	0	0	1	0	0	0	1	0	0	0		12.1831	0		12.1831	1	2002	2.89609	1	2005	5.05773	1	2008	8.10109	1	2005	5.05773	0	0	0	0	0	0	0	0	0
ID1630	M	2009	2013		64	CASE	0	0	0	0	0	0	0	0	1	1	0	0	0	1	0	0	0		4.23014	1	2013	4.29315	0		4.23014	1	2011	1.90959	0		4.23014	1	2011	1.90959	0	0	0	0	0	0	0	0	0
ID1631	M	2008	2012		80	CASE	0	0	1	0	0	0	1	0	0	1	0	0	0	1	0	0	1	2012	4.45082	1	2012	4.67213	1	2012	4.45082	0		4.29235	0		4.29235	1	2012	4.45082	0	0	0	0	0	0	0	0	0
ID1632	M	2012	2014		71	CASE	0	0	1	0	0	0	1	0	0	1	0	0	0	1	0	0	0		1.7436	1	2012	0.576503	0		1.7436	0		1.7436	1	2012	0.448087	1	2012	0.448087	0	0	0	0	0	0	0	0	0
ID1633	M	2013	2014		63	CTRL	0	0	0	0	0	0	0	0	0	1	0	0	0	0	0	0	0		0.19726	1	2013	0.115068	0		0.19726	0		0.19726	0		0.19726	1	2013	0.115068	0	0	0	0	0	0	0	0	0
ID1634	M	2012	2014		47	CTRL	0	0	0	0	0	0	0	0	0	1	0	0	0	0	0	0	0		1.27376	0		1.27376	1	2012	0.00546448	0		1.27376	0		1.27376	0		1.27376	0	0	0	0	0	0	0	0	0
ID1635	F	2006	2014		78	CASE	0	0	1	0	0	1	0	0	0	1	0	0	0	1	1	0	0		7.90959	1	2010	4.63836	1	2006	0.279452	0		7.90959	1	2012	6.18781	1	2010	4.63836	0	0	0	0	0	0	0	0	0
ID1636	F	2004	2005		72	CTRL	0	0	0	0	0	0	0	0	0	1	0	0	0	0	0	0	0		0.363523	0		0.363523	0		0.363523	0		0.363523	0		0.363523	0		0.363523	0	0	0	0	0	0	0	0	0
ID1637	F	2009	2014		37	CASE	0	0	0	0	0	0	0	1	0	1	0	0	0	0	0	0	0		4.77534	0		4.77534	0		4.77534	1	2013	4.14521	0		4.77534	1	2013	4.14521	0	0	0	0	0	0	0	0	0
ID1638	F	2004	2004		68	CTRL	0	0	1	0	0	0	0	0	0	1	0	0	0	0	0	0	0		0.382514	0		0.382514	0		0.382514	0		0.382514	0		0.382514	0		0.382514	0	0	0	0	0	0	0	0	0
ID1639	F	2002	2004		79	CASE	0	0	1	0	0	0	1	0	0	1	0	0	0	1	1	0	0		1.61868	0		1.61868	0		1.61868	0		1.61868	1	2007	4.78904	1	2007	4.78904	0	0	0	0	0	0	0	0	0
ID1640	F	2005	2006		56	CASE	0	0	0	0	0	0	1	0	0	1	0	0	0	1	0	0	0		1.49589	1	2011	6.6274	0		1.49589	0		1.49589	0		1.49589	1	2011	6.6274	0	0	0	0	0	0	0	0	0
ID1641	M	2013	2014		76	CTRL	0	0	1	1	1	1	1	0	0	1	0	0	0	0	0	0	0		0.383562	0		0.383562	1	2013	0.0547945	0		0.383562	1	2013	0.10411	1	2013	0.10411	0	0	0	0	0	0	0	0	0
ID1642	M	2012	2012		55	CTRL	0	0	0	0	0	1	1	0	0	1	0	0	0	0	0	0	0		0.169399	0		0.169399	0		0.169399	0		0.169399	0		0.169399	0		0.169399	0	0	0	0	0	0	0	0	0
ID1643	M	2000	2014		49	CTRL	0	0	0	0	0	0	0	0	0	1	0	0	0	0	0	0	0		13.9837	0		13.9837	0		13.9837	0		13.9837	0		13.9837	0		13.9837	0	0	0	0	0	0	0	0	0
ID1644	F	2004	2013		54	CTRL	0	0	1	0	0	1	0	0	0	1	0	0	0	1	0	0	0		8.49543	1	2006	2.08447	1	2004	0.00819672	1	2009	4.42968	1	2010	5.91461	1	2006	2.08447	0	0	0	0	0	0	0	0	0
ID1645	F	2011	2012		71	CTRL	0	0	0	0	0	0	0	0	0	1	0	0	0	0	0	0	0		0.344854	0		0.344854	0		0.344854	0		0.344854	0		0.344854	0		0.344854	0	0	0	0	0	0	0	0	0
ID1646	F	2004	2005		73	CASE	0	0	1	0	0	0	0	1	0	1	0	0	0	1	0	0	0		0.785134	1	2005	0.689243	0		0.785134	0		0.785134	1	2006	1.87007	1	2005	0.689243	0	0	0	0	0	0	0	0	0
ID1647	M	2009	2011		58	CTRL	0	0	1	0	0	1	1	0	0	1	0	0	0	1	1	0	0		2.1863	0		2.1863	1	2009	0.210959	0		2.1863	0		2.1863	0		2.1863	0	0	0	0	0	0	0	0	0
ID1648	M	2003	2014		57	CASE	0	0	1	0	0	0	0	0	0	1	0	0	0	1	0	0	0		11.1644	0		11.1644	0		11.1644	0		11.1644	1	2009	6.02192	1	2009	6.02192	1	12	6	0	0	0	0	0	0
ID1649	F	2000	2014		36	CTRL	0	0	0	0	0	0	0	0	0	1	0	0	0	0	0	0	0		14.1563	0		14.1563	0		14.1563	1	2000	0.0710383	0		14.1563	1	2000	0.0710383	0	0	0	0	0	0	0	0	0
ID1650	F	2001	2001		47	CTRL	0	0	0	0	0	1	0	0	0	1	0	0	0	1	1	0	0		0.191781	1	2003	2.48493	1	2001	0.0191781	1	2004	3.09434	0		0.191781	1	2003	2.48493	0	0	0	0	0	0	0	0	0
ID1651	F	2011	2014		48	CASE	0	0	0	0	0	1	0	0	0	1	0	0	0	0	0	0	0		2.41918	0		2.41918	0		2.41918	0		2.41918	0		2.41918	0		2.41918	0	0	0	0	0	0	0	0	0
ID1652	F	2011	2012		48	CTRL	0	0	1	0	0	0	1	1	0	1	0	0	0	0	1	0	0		0.733273	1	2012	0.632181	0		0.733273	1	2012	0.498301	1	2012	0.858957	1	2012	0.498301	0	0	0	0	0	0	0	0	0
ID1653	M	2007	2013		77	CASE	0	0	1	0	0	1	1	0	0	1	0	0	0	0	1	0	0		5.52329	0		5.52329	0		5.52329	0		5.52329	0		5.52329	0		5.52329	0	0	0	0	0	0	0	0	0
ID1654	M	2005	2011		79	CTRL	0	0	1	1	0	0	1	0	0	1	0	0	0	1	0	0	0		5.90411	1	2011	5.53699	1	2011	5.75068	0		5.90411	0		5.90411	1	2011	5.53699	0	0	0	0	0	0	0	0	0
ID1655	F	2006	2009		25	CASE	0	0	0	0	0	0	0	0	0	1	0	0	0	1	0	0	0		3.14247	0		3.14247	1	2007	1.28767	1	2007	1.56438	1	2006	0.0164384	1	2006	0.0164384	1	7	21	0	0	0	0	0	0
ID1656	F	2013	2013		61	CTRL	0	0	1	0	0	0	0	0	0	1	0	0	0	0	0	0	0		0.257534	0		0.257534	0		0.257534	0		0.257534	0		0.257534	0		0.257534	0	0	0	0	0	0	0	0	0
ID1657	M	2000	2006		59	CTRL	0	0	0	0	0	0	0	0	0	1	0	0	0	1	1	0	1	2006	6.22195	0		6.2603	1	2003	3.20003	0		6.2603	0		6.2603	1	2006	6.22195	0	0	0	0	0	0	0	0	0
ID1658	M	2007	2012		64	CASE	0	0	0	0	0	0	1	0	0	1	0	0	0	1	0	0	0		5.655	0		5.655	1	2007	0.00273973	0		5.655	0		5.655	0		5.655	1	7	7	1	13	1.95	1	6	0
ID1659	M	2003	2006		66	CASE	0	0	1	0	0	1	0	0	0	1	0	0	0	1	1	0	0		2.86301	1	2007	3.87123	1	2003	0.00547945	0		2.86301	1	2004	1.82467	1	2004	1.82467	1	17	5.66667	0	0	0	0	0	0
ID1660	F	2000	2000		62	CTRL	0	0	0	0	0	1	0	0	0	1	0	0	0	0	0	0	0		0.229508	1	2000	0.672131	1	2000	0.00273224	0		0.229508	0		0.229508	1	2000	0.672131	0	0	0	0	0	0	0	0	0
ID1661	M	2000	2013		67	CASE	0	0	1	0	0	0	0	0	0	1	0	0	0	0	0	0	0		13.8549	0		13.8549	1	2003	3.62752	0		13.8549	0		13.8549	0		13.8549	0	0	0	0	0	0	0	0	0
ID1662	F	2001	2002		44	CTRL	0	0	0	0	0	1	0	0	0	1	0	0	0	0	0	0	0		1.48219	0		1.48219	1	2001	0.0383562	1	2011	10.1671	1	2012	10.9968	1	2011	10.1671	0	0	0	0	0	0	0	0	0
ID1663	F	2008	2013		78	CASE	0	0	1	0	0	0	0	0	0	1	0	0	0	1	1	0	1	2013	4.79087	0		4.75251	1	2011	3.00183	0		4.75251	0		4.75251	1	2013	4.79087	1	5	5	0	0	0	0	0	0
ID1664	F	2001	2002		61	CASE	0	0	1	0	0	1	0	1	1	1	0	0	0	1	0	0	0		1.46301	0		1.46301	1	2001	0.0383562	0		1.46301	1	2010	8.91233	1	2010	8.91233	0	0	0	0	0	0	0	0	0
ID1665	F	2005	2006		24	CASE	0	0	1	0	0	1	0	0	0	1	0	0	0	0	0	0	0		0.287671	0		0.287671	1	2006	0.0958904	0		0.287671	0		0.287671	0		0.287671	0	0	0	0	0	0	0	0	0
ID1666	F	2000	2014		53	CASE	0	0	0	0	0	0	0	0	0	1	0	0	0	1	0	0	1	2012	12.8033	1	2000	0.0765027	1	2007	6.96457	1	2001	1.05498	0		13.9892	1	2000	0.0765027	1	7	7	0	0	0	0	0	0
ID1667	M	2007	2008		64	CTRL	0	0	0	1	0	1	0	0	0	1	0	0	0	0	0	0	0		0.779295	0		0.779295	1	2008	0.33394	0		0.779295	0		0.779295	0		0.779295	0	0	0	0	0	0	0	0	0
ID1668	M	2010	2010		71	CTRL	0	0	0	0	0	0	1	0	0	1	0	0	0	1	0	0	0		0.268493	0		0.268493	0		0.268493	0		0.268493	0		0.268493	0		0.268493	0	0	0	0	0	0	0	0	0
ID1669	M	2004	2013		69	CASE	0	0	0	0	0	1	1	0	0	1	0	0	0	1	1	0	0		9.28685	0		9.28685	1	2004	0.0437158	1	2009	5.22383	0		9.28685	1	2009	5.22383	0	0	0	0	0	0	0	0	0
ID1670	M	2013	2013		83	CTRL	0	0	1	0	0	0	0	0	1	0	0	1	0	0	0	1	0		0.180822	0		0.180822	0		0.180822	0		0.180822	0		0.180822	0		0.180822	0	0	0	0	0	0	0	0	0
ID1671	F	2013	2014		51	CTRL	0	0	1	0	0	0	0	0	0	1	0	0	0	0	1	0	0		0.517808	0		0.517808	0		0.517808	0		0.517808	0		0.517808	0		0.517808	0	0	0	0	0	0	0	0	0
ID1672	M	2011	2014		54	CTRL	0	0	1	0	0	0	1	0	0	1	0	0	0	1	1	0	1	2013	2.29315	0		2.73151	0		2.73151	0		2.73151	0		2.73151	1	2013	2.29315	0	0	0	0	0	0	0	0	0
ID1673	F	2009	2010		79	CASE	0	0	1	0	1	1	1	0	0	1	0	0	0	1	0	0	0		1.55342	0		1.55342	1	2010	1.74795	0		1.55342	0		1.55342	0		1.55342	0	0	0	0	0	0	0	0	0
ID1674	F	2000	2002		78	CTRL	0	0	0	0	0	0	0	0	0	1	0	0	0	1	1	0	0		1.86177	0		1.86177	1	2002	2.1467	0		1.86177	0		1.86177	0		1.86177	0	0	0	0	0	0	0	0	0
ID1675	M	2003	2013		77	CASE	0	0	1	0	1	1	0	0	0	1	0	0	0	0	0	0	0		9.71781	0		9.71781	1	2005	1.79178	0		9.71781	0		9.71781	0		9.71781	0	0	0	0	0	0	0	0	0
ID1676	M	2005	2010		68	CASE	0	0	1	1	1	1	1	1	0	1	0	0	0	0	1	0	0		4.91233	1	2009	4.70137	0		4.91233	0		4.91233	0		4.91233	1	2009	4.70137	0	0	0	0	0	0	0	0	0
ID1677	F	2009	2010		74	CTRL	0	0	1	0	0	0	0	0	0	1	0	0	0	0	0	0	0		0.627397	0		0.627397	1	2013	4	0		0.627397	1	2011	1.4137	1	2011	1.4137	0	0	0	0	0	0	0	0	0
ID1678	F	2000	2014		64	CTRL	0	0	0	0	0	0	0	0	0	1	0	0	0	1	1	0	0		14.0439	1	2003	3.39183	1	2007	7.16991	1	2012	12.6557	0		14.0439	1	2003	3.39183	0	0	0	0	0	0	0	0	0
ID1679	M	2011	2014		46	CASE	0	0	1	0	0	1	0	0	0	1	0	0	0	0	1	0	0		2.16438	0		2.16438	1	2012	0.0382813	0		2.16438	0		2.16438	0		2.16438	0	0	0	0	0	0	0	0	0
ID1680	F	2009	2009		63	CTRL	0	0	1	0	0	0	1	0	0	1	0	0	0	0	0	0	0		0.191781	1	2013	3.65479	0		0.191781	0		0.191781	0		0.191781	1	2013	3.65479	0	0	0	0	0	0	0	0	0
ID1681	F	2008	2011		65	CASE	0	0	1	0	0	0	0	0	0	1	0	0	0	1	0	0	0		2.76803	0		2.76803	0		2.76803	1	2008	0.278689	1	2009	0.921454	1	2008	0.278689	0	0	0	0	0	0	0	0	0
ID1682	F	2005	2005		63	CTRL	0	0	0	0	0	1	0	1	0	1	0	0	0	0	0	0	0		0.230137	1	2013	7.86027	1	2005	0.0383562	0		0.230137	0		0.230137	1	2013	7.86027	0	0	0	0	0	0	0	0	0
ID1683	F	2013	2013		69	CTRL	0	0	1	1	1	0	0	1	0	1	0	0	0	0	0	0	0		0.230137	0		0.230137	0		0.230137	0		0.230137	0		0.230137	0		0.230137	0	0	0	0	0	0	0	0	0
ID1684	F	2002	2014		58	CTRL	0	0	0	0	0	0	0	0	0	1	0	0	0	0	0	0	0		12.0274	0		12.0274	0		12.0274	0		12.0274	0		12.0274	0		12.0274	0	0	0	0	0	0	0	0	0
ID1685	M	2013	2013		63	CTRL	0	0	1	0	1	0	1	0	0	1	0	0	0	1	0	0	0		0.421918	0		0.421918	0		0.421918	0		0.421918	0		0.421918	0		0.421918	0	0	0	0	0	0	0	0	0
ID1686	F	2012	2012		68	CTRL	0	0	1	0	1	1	0	0	0	1	0	0	0	0	1	0	1	2012	0.177596	1	2013	1.06379	0		0.344262	0		0.344262	0		0.344262	1	2012	0.177596	0	0	0	0	0	0	0	0	0
ID1687	F	2000	2011		71	CASE	0	0	0	0	0	1	0	0	0	1	0	0	0	0	0	0	0		11.6001	0		11.6001	1	2000	0.0956284	0		11.6001	0		11.6001	0		11.6001	1	6	9	1	6	9	0	0	0
ID1688	M	2007	2007		68	CTRL	0	0	0	0	0	0	1	0	0	1	0	0	0	0	1	0	0		0.230137	0		0.230137	0		0.230137	0		0.230137	0		0.230137	0		0.230137	0	0	0	0	0	0	0	0	0
ID1689	F	2000	2013		65	CASE	0	0	0	0	0	0	1	0	0	1	0	0	0	1	1	0	0		13.3383	1	2007	7.14929	1	2008	7.81421	0		13.3383	0		13.3383	1	2007	7.14929	1	56	10.5	0	0	0	0	0	0
ID1690	F	2006	2006		69	CTRL	0	0	1	0	0	0	0	1	0	1	0	0	0	1	0	0	0		0.4	0		0.4	0		0.4	0		0.4	1	2006	0.0164384	1	2006	0.0164384	0	0	0	0	0	0	0	0	0
ID1691	F	2004	2013		55	CASE	0	0	0	0	0	0	1	1	0	1	0	0	0	1	0	0	0		9.60909	0		9.60909	1	2005	1.19265	1	2006	2.35429	0		9.60909	1	2006	2.35429	0	0	0	0	0	0	0	0	0
ID1692	M	2013	2014		59	CASE	0	0	1	1	1	1	0	0	0	1	0	0	0	0	0	0	0		1.09863	0		1.09863	1	2013	0.0767123	0		1.09863	0		1.09863	0		1.09863	0	0	0	0	0	0	0	0	0
ID1693	M	2010	2010		50	CTRL	0	0	0	0	0	1	0	0	0	1	0	0	0	1	0	0	0		0.191781	0		0.191781	1	2010	0.0712329	0		0.191781	0		0.191781	0		0.191781	0	0	0	0	0	0	0	0	0
ID1694	M	2003	2010		45	CTRL	0	0	0	0	0	1	0	0	0	1	0	0	0	1	1	0	1	2004	0.489168	0		6.53425	1	2007	3.30411	0		6.53425	0		6.53425	1	2004	0.489168	0	0	0	0	0	0	0	0	0
ID1695	F	2008	2014		72	CASE	0	0	1	1	0	1	1	0	0	1	0	0	0	0	0	0	0		5.40185	0		5.40185	1	2008	0.0218579	0		5.40185	0		5.40185	0		5.40185	1	70	13.3	0	0	0	0	0	0
ID1696	F	2007	2014		73	CTRL	0	0	1	0	1	1	1	0	0	1	0	0	0	1	1	0	0		6.32055	1	2012	4.8418	1	2007	0.0383562	1	2008	0.718849	0		6.32055	1	2008	0.718849	0	0	0	0	0	0	0	0	0
ID1697	M	2013	2014		67	CASE	0	0	1	0	1	1	0	0	0	1	0	0	0	1	0	0	0		0.860274	0		0.860274	1	2013	0.00547945	0		0.860274	0		0.860274	0		0.860274	1	14	14	0	0	0	0	0	0
ID1698	M	2008	2011		75	CTRL	0	0	0	0	1	1	0	0	0	1	0	0	0	0	1	0	0		2.85405	1	2012	3.40437	1	2009	0.670492	0		2.85405	0		2.85405	1	2012	3.40437	0	0	0	0	0	0	0	0	0
ID1699	M	2013	2014		57	CTRL	0	0	1	0	0	1	1	0	0	1	0	0	0	1	1	0	0		1.07397	0		1.07397	0		1.07397	0		1.07397	0		1.07397	0		1.07397	0	0	0	0	0	0	0	0	0
ID1700	M	2013	2014		42	CTRL	0	0	0	0	0	0	0	0	0	1	0	0	0	0	0	0	0		0.268493	0		0.268493	0		0.268493	0		0.268493	0		0.268493	0		0.268493	0	0	0	0	0	0	0	0	0
ID1701	M	2012	2013		57	CTRL	0	0	1	0	0	1	0	0	0	1	0	0	0	0	0	0	0		0.792582	1	2012	0.114754	1	2012	0.0382514	0		0.792582	0		0.792582	1	2012	0.114754	0	0	0	0	0	0	0	0	0
ID1702	M	2013	2013		62	CASE	0	0	0	0	0	0	0	0	0	1	0	0	0	0	0	0	0		0.249315	0		0.249315	1	2013	0.0849315	0		0.249315	0		0.249315	0		0.249315	1	7	10.5	0	0	0	0	0	0
ID1703	M	2011	2012		80	CTRL	0	0	1	0	1	1	1	0	0	1	0	0	0	0	1	0	0		1.22602	0		1.22602	1	2011	0.0383562	0		1.22602	1	2011	0.189041	1	2011	0.189041	0	0	0	0	0	0	0	0	0
ID1704	F	2000	2000		69	CTRL	0	0	0	0	0	0	0	0	0	1	0	0	0	0	0	0	0		0.172131	1	2002	2.28895	1	2012	11.735	1	2000	0.0273224	1	2001	0.732787	1	2000	0.0273224	0	0	0	0	0	0	0	0	0
ID1705	M	2000	2008		70	CTRL	0	0	0	0	0	0	0	0	0	1	0	0	0	1	1	0	0		8.04372	1	2001	1.7288	0		8.04372	0		8.04372	1	2001	1.41922	1	2001	1.41922	0	0	0	0	0	0	0	0	0
ID1706	F	2013	2014		75	CASE	0	0	0	0	0	0	0	0	0	1	0	0	0	0	1	0	0		0.323288	0		0.323288	1	2013	0.0191781	1	2013	0.0630137	0		0.323288	1	2013	0.0630137	1	7	4	0	0	0	0	0	0
ID1707	F	2005	2006		38	CTRL	0	0	0	0	0	0	0	0	0	1	0	0	0	0	0	0	0		1.4	0		1.4	0		1.4	0		1.4	0		1.4	0		1.4	0	0	0	0	0	0	0	0	0
ID1708	M	2007	2010		55	CASE	0	0	1	0	0	1	0	0	0	1	0	0	0	1	1	0	0		2.33151	0		2.33151	1	2007	0.00821918	0		2.33151	0		2.33151	0		2.33151	1	301	37.9474	0	0	0	1	245	15.75
ID1709	M	2002	2003		41	CTRL	0	0	1	0	1	0	1	0	0	1	0	0	0	1	0	0	0		0.854795	1	2003	0.665753	1	2005	3.22466	1	2009	7.32877	0		0.854795	1	2003	0.665753	0	0	0	0	0	0	0	0	0
ID1710	F	2001	2013		66	CASE	0	0	1	0	1	0	1	0	0	1	0	0	0	1	1	0	0		12.9534	0		12.9534	0		12.9534	0		12.9534	1	2013	12.611	1	2013	12.611	1	6	6	1	6	12	0	0	0
ID1711	F	2004	2014		52	CASE	0	0	0	0	0	0	1	0	0	1	0	0	0	0	1	0	0		9.5467	0		9.5467	1	2007	2.63985	1	2004	0.0382514	1	2006	1.54396	1	2004	0.0382514	0	0	0	0	0	0	0	0	0
ID1712	M	2004	2014		70	CTRL	0	0	1	0	0	1	1	1	0	1	0	0	0	1	0	0	0		10.1426	0		10.1426	1	2004	0.581967	0		10.1426	0		10.1426	0		10.1426	0	0	0	0	0	0	0	0	0
ID1713	M	2012	2014		61	CTRL	0	0	0	0	0	0	1	0	0	1	0	0	0	1	0	0	0		1.15038	0		1.15038	0		1.15038	0		1.15038	0		1.15038	0		1.15038	0	0	0	0	0	0	0	0	0
ID1714	F	2012	2014		49	CASE	0	0	0	0	0	1	1	1	0	1	0	0	0	0	0	0	0		1.72972	0		1.72972	1	2012	0.153005	1	2012	0.193989	0		1.72972	1	2012	0.193989	0	0	0	0	0	0	0	0	0
ID1715	F	2013	2013		69	CTRL	0	0	1	0	1	0	1	1	0	1	0	0	0	0	1	0	0		0.306849	0		0.306849	0		0.306849	0		0.306849	0		0.306849	0		0.306849	0	0	0	0	0	0	0	0	0
ID1716	M	2012	2014		59	CTRL	0	0	1	0	0	0	1	0	0	1	0	0	0	1	1	0	0		1.9156	0		1.9156	0		1.9156	0		1.9156	0		1.9156	0		1.9156	0	0	0	0	0	0	0	0	0
ID1717	F	2011	2014		55	CASE	0	0	0	0	0	0	0	0	0	1	0	0	0	0	0	0	0		2.79726	0		2.79726	0		2.79726	1	2011	0.512329	1	2012	1.08928	1	2011	0.512329	0	0	0	0	0	0	0	0	0
ID1718	M	2005	2014		76	CTRL	0	0	1	0	0	0	0	0	0	1	0	0	0	0	0	0	0		8.59178	1	2006	1.16164	1	2006	0.706849	0		8.59178	0		8.59178	1	2006	1.16164	0	0	0	0	0	0	0	0	0
ID1719	F	2000	2001		71	CASE	0	0	0	0	1	1	0	0	0	1	0	0	0	1	1	0	0		1.28034	0		1.28034	1	2000	0.0163934	0		1.28034	1	2002	2.33513	1	2002	2.33513	1	6	4.8	0	0	0	0	0	0
ID1720	M	2000	2014		57	CASE	0	0	0	0	0	0	0	0	0	1	0	0	0	1	1	0	0		13.9783	0		13.9783	1	2005	5.49332	0		13.9783	1	2007	7.33168	1	2007	7.33168	1	6	18	0	0	0	0	0	0
ID1721	M	2010	2012		71	CASE	0	0	1	0	1	1	0	0	0	1	0	0	0	1	1	0	0		2.05161	1	2012	2.07893	1	2010	0.0328767	0		2.05161	0		2.05161	1	2012	2.07893	0	0	0	0	0	0	0	0	0
ID1722	M	2000	2006		69	CASE	0	0	0	0	0	1	1	0	0	1	0	0	0	1	1	0	0		6.64205	0		6.64205	1	2000	0.0382514	0		6.64205	0		6.64205	0		6.64205	0	0	0	0	0	0	0	0	0
ID1723	M	2004	2005		73	CTRL	0	0	1	0	0	0	0	0	0	1	0	0	0	1	0	0	0		0.229897	1	2012	7.62568	1	2010	5.58058	0		0.229897	0		0.229897	1	2012	7.62568	0	0	0	0	0	0	0	0	0
ID1724	F	2013	2014		71	CASE	0	0	1	0	1	1	1	1	1	1	0	0	0	0	1	0	0		1.12055	1	2013	0.619178	1	2013	0.0383562	0		1.12055	0		1.12055	1	2013	0.619178	0	0	0	0	0	0	0	0	0
ID1725	F	2000	2014		48	CASE	0	0	0	1	0	0	1	0	0	1	0	0	0	1	1	0	1	2001	1.86319	1	2007	7.65771	1	2000	0.855191	0		14.1454	0		14.1454	1	2001	1.86319	0	0	0	0	0	0	0	0	0
ID1726	F	2008	2013		62	CASE	0	0	1	0	1	1	0	0	0	1	0	0	0	0	0	0	0		5.17712	0		5.17712	0		5.17712	0		5.17712	0		5.17712	0		5.17712	0	0	0	1	14	10.5	0	0	0
ID1727	F	2002	2006		59	CASE	0	0	1	0	1	1	0	0	0	1	0	0	0	0	0	0	1	2006	4.00274	1	2011	8.6	1	2002	0.0191781	1	2006	3.34521	0		4.07123	1	2006	3.34521	0	0	0	0	0	0	0	0	0
ID1728	F	2000	2008		74	CTRL	0	0	0	0	0	1	1	0	0	1	0	0	0	1	1	0	0		7.80055	0		7.80055	1	2000	0.0983607	0		7.80055	0		7.80055	0		7.80055	0	0	0	0	0	0	0	0	0
ID1729	F	2009	2010		58	CTRL	0	0	1	0	0	0	1	0	0	1	0	0	0	0	0	0	0		0.832877	0		0.832877	1	2009	0.030137	0		0.832877	0		0.832877	0		0.832877	0	0	0	0	0	0	0	0	0
ID1730	M	2010	2011		48	CTRL	0	0	0	0	0	0	0	0	0	1	0	0	0	0	0	0	0		0.386301	0		0.386301	0		0.386301	0		0.386301	0		0.386301	0		0.386301	0	0	0	0	0	0	0	0	0
ID1731	M	1999	2014		28	CASE	0	0	1	1	0	1	0	0	0	1	0	0	0	1	1	0	0		14.2384	1	2007	7.21644	1	1999	0.0219178	1	2003	3.96712	1	2012	12.899	1	2003	3.96712	1	7	7	0	0	0	0	0	0
ID1732	M	2002	2011		60	CASE	0	0	1	0	0	0	1	0	0	1	0	0	0	1	1	0	0		8.5863	1	2005	3.15068	0		8.5863	1	2008	6.32068	0		8.5863	1	2005	3.15068	0	0	0	0	0	0	0	0	0
ID1733	F	2012	2014		61	CASE	0	0	0	0	1	0	1	0	0	1	0	0	0	1	0	0	0		1.15044	0		1.15044	0		1.15044	0		1.15044	0		1.15044	0		1.15044	0	0	0	1	56	28	0	0	0
ID1734	M	2009	2010		49	CTRL	0	0	0	0	0	0	0	0	0	1	0	0	0	0	0	0	0		0.191781	1	2012	2.6259	0		0.191781	1	2013	3.73151	1	2012	2.91279	1	2012	2.6259	0	0	0	0	0	0	0	0	0
ID1735	M	2012	2013		77	CASE	0	0	0	0	0	0	1	0	0	1	0	0	0	1	0	0	0		0.861816	0		0.861816	0		0.861816	0		0.861816	0		0.861816	0		0.861816	0	0	0	0	0	0	0	0	0
ID1736	M	2008	2009		68	CTRL	0	0	1	0	0	1	0	1	0	1	0	0	0	1	0	0	1	2008	0.00546448	0		0.369631	1	2008	0.00546448	0		0.369631	0		0.369631	1	2008	0.00546448	0	0	0	0	0	0	0	0	0
ID1737	F	2007	2010		66	CASE	0	0	1	0	1	1	0	0	0	1	0	0	0	0	0	0	0		2.61096	1	2007	0.0109589	1	2007	0.260274	0		2.61096	0		2.61096	1	2007	0.0109589	0	0	0	0	0	0	0	0	0
ID1738	F	2008	2013		59	CTRL	0	0	1	0	0	1	0	0	0	1	0	0	0	1	0	0	0		5.93442	0		5.93442	1	2008	0.057377	1	2010	2.86593	0		5.93442	1	2010	2.86593	0	0	0	0	0	0	0	0	0
ID1739	M	2004	2014		45	CTRL	0	0	0	0	0	1	1	1	1	1	0	0	0	1	1	0	1	2005	0.903997	0		9.10126	1	2004	0.0191257	0		9.10126	1	2010	5.26016	1	2005	0.903997	0	0	0	0	0	0	0	0	0
ID1740	M	2012	2013		67	CTRL	0	0	0	0	1	1	0	0	0	1	0	0	0	0	0	0	0		1.30308	1	2013	1.28664	1	2012	0.0382514	0		1.30308	0		1.30308	1	2013	1.28664	0	0	0	0	0	0	0	0	0
ID1741	F	2009	2013		89	CASE	0	0	1	0	0	1	1	0	0	1	0	0	0	1	1	0	0		3.40274	1	2010	0.536986	1	2010	0.536986	0		3.40274	1	2011	1.28219	1	2010	0.536986	0	0	0	0	0	0	0	0	0
ID1742	M	2010	2012		65	CASE	0	0	0	0	0	0	1	0	0	1	0	0	0	1	0	0	0		2.04997	1	2010	0.115068	0		2.04997	0		2.04997	0		2.04997	1	2010	0.115068	1	14	7	0	0	0	0	0	0
ID1743	M	2005	2009		72	CASE	0	0	1	0	0	1	0	0	0	1	0	0	0	0	0	0	0		4.34795	0		4.34795	1	2005	0.0767123	1	2009	4.36438	1	2005	0.227397	1	2005	0.227397	0	0	0	0	0	0	0	0	0
ID1744	F	2001	2014		45	CASE	0	0	1	0	0	0	0	0	0	1	0	0	0	1	0	0	0		12.8055	0		12.8055	1	2003	1.8274	0		12.8055	0		12.8055	0		12.8055	0	0	0	0	0	0	0	0	0
ID1745	M	2008	2013		67	CTRL	0	0	1	0	0	0	1	0	0	1	0	0	0	0	0	0	0		5.00048	1	2009	1.37308	0		5.00048	0		5.00048	0		5.00048	1	2009	1.37308	0	0	0	0	0	0	0	0	0
ID1746	M	2007	2014		76	CASE	0	0	1	0	1	0	1	1	0	1	0	0	0	1	1	0	0		6.05479	1	2008	0.803361	1	2011	3.60274	1	2011	3.67123	1	2008	0.970028	1	2008	0.803361	1	27	1525	0	0	0	0	0	0
ID1747	F	2001	2012		71	CTRL	0	0	0	0	0	0	1	0	0	1	0	0	0	0	1	0	0		11.1923	1	2007	6.28493	1	2007	6.28493	0		11.1923	1	2008	7.20596	1	2007	6.28493	0	0	0	0	0	0	0	0	0
ID1748	F	2004	2004		75	CTRL	0	0	0	0	0	0	0	0	0	1	0	0	0	0	0	0	0		0.191257	0		0.191257	1	2012	7.62568	1	2004	0.0846995	0		0.191257	1	2004	0.0846995	0	0	0	0	0	0	0	0	0
ID1749	M	2013	2014		74	CTRL	0	0	0	0	0	1	1	0	0	1	0	0	0	0	0	0	0		0.843836	0		0.843836	1	2013	0.0136986	0		0.843836	0		0.843836	0		0.843836	0	0	0	0	0	0	0	0	0
ID1750	F	2000	2000		68	CTRL	0	0	1	0	0	1	0	0	0	1	0	0	0	1	1	0	1	2005	5.90419	1	2013	13.411	1	2000	0.0437158	1	2002	2.81104	0		0.521858	1	2002	2.81104	0	0	0	0	0	0	0	0	0
ID1751	F	2002	2002		57	CTRL	0	0	1	0	0	1	1	0	0	1	0	0	0	1	1	0	0		0.172603	0		0.172603	1	2002	0.0684932	1	2007	5.33151	0		0.172603	1	2007	5.33151	0	0	0	0	0	0	0	0	0
ID1752	F	2010	2012		77	CTRL	0	0	1	0	1	0	1	0	0	1	0	0	0	1	0	0	0		1.91663	1	2011	1.26301	0		1.91663	1	2011	0.769863	0		1.91663	1	2011	0.769863	0	0	0	0	0	0	0	0	0
ID1753	F	2012	2013		40	CASE	0	0	0	0	0	0	0	1	0	1	0	0	0	0	0	0	0		1.19464	0		1.19464	0		1.19464	0		1.19464	0		1.19464	0		1.19464	0	0	0	0	0	0	0	0	0
ID1754	M	2004	2007		70	CASE	0	0	0	1	0	0	1	0	0	1	0	0	0	1	1	0	0		3.26736	0		3.26736	1	2006	1.74681	0		3.26736	0		3.26736	0		3.26736	0	0	0	0	0	0	0	0	0
ID1755	F	2005	2005		70	CTRL	0	0	0	0	1	1	1	0	0	1	0	0	0	1	0	0	0		0.268493	0		0.268493	1	2005	0.0383562	1	2009	3.87123	0		0.268493	1	2009	3.87123	0	0	0	0	0	0	0	0	0
ID1756	M	2007	2014		58	CASE	0	0	1	0	1	0	1	0	0	1	0	0	0	1	1	0	0		6.51233	1	2007	0.0712329	1	2012	5.26075	0		6.51233	1	2011	3.54795	1	2007	0.0712329	1	152	28.3	1	14	10.5	0	0	0
ID1757	F	2000	2013		53	CTRL	0	0	0	0	1	0	0	0	0	1	0	0	0	0	0	0	0		13.0467	0		13.0467	1	2007	6.9481	1	2000	0.0628415	1	2012	12.8852	1	2000	0.0628415	0	0	0	0	0	0	0	0	0
ID1758	F	2001	2014		39	CASE	0	0	0	0	0	0	1	0	0	1	0	0	0	0	1	0	0		12.9616	1	2001	0.726027	0		12.9616	1	2012	11.3822	0		12.9616	1	2001	0.726027	1	7	7	0	0	0	1	56	2.8
ID1759	F	2008	2012		67	CASE	0	0	1	0	0	1	0	0	0	1	0	0	0	0	0	0	0		3.27322	1	2009	0.374706	0		3.27322	1	2008	0.101093	1	2013	5.11991	1	2008	0.101093	0	0	0	1	42	9.33333	0	0	0
ID1760	M	2010	2014		67	CASE	0	0	0	0	0	0	1	0	0	1	0	0	0	0	1	0	0		3.33151	1	2010	0.0438356	1	2012	1.68344	0		3.33151	1	2011	0.413699	1	2010	0.0438356	1	7	14	1	91	30	0	0	0
ID1761	F	2004	2014		64	CTRL	0	0	1	0	0	1	0	1	0	1	0	0	0	1	0	0	0		9.98939	0		9.98939	1	2004	0.0136612	1	2011	7.56748	1	2006	2.18117	1	2006	2.18117	0	0	0	0	0	0	0	0	0
ID1762	M	2007	2014		82	CTRL	0	0	0	0	0	0	1	0	0	1	0	0	0	1	1	0	0		6.99178	0		6.99178	1	2008	1.76716	0		6.99178	0		6.99178	0		6.99178	0	0	0	0	0	0	0	0	0
ID1763	F	2013	2014		35	CASE	0	0	0	0	0	1	0	0	0	1	0	0	0	1	1	0	0		1.06301	0		1.06301	0		1.06301	0		1.06301	0		1.06301	0		1.06301	0	0	0	0	0	0	0	0	0
ID1764	M	2011	2012		68	CASE	0	0	1	0	0	1	1	0	0	1	0	0	0	0	0	0	0		0.188936	0		0.188936	1	2011	0.0191781	1	2013	1.68767	1	2012	0.451231	1	2012	0.451231	1	6	6	0	0	0	0	0	0
ID1765	F	2007	2014		74	CASE	0	0	1	0	0	0	1	0	0	1	0	0	0	1	1	0	0		6.94521	0		6.94521	0		6.94521	0		6.94521	1	2013	6.06575	1	2013	6.06575	0	0	0	0	0	0	0	0	0
ID1766	M	2007	2014		79	CASE	0	0	1	0	0	0	1	0	0	1	0	0	0	1	0	0	0		6.93699	0		6.93699	1	2007	0.161644	0		6.93699	1	2009	2.53151	1	2009	2.53151	1	28	7	0	0	0	0	0	0
ID1767	M	2006	2008		73	CASE	0	0	1	0	1	1	1	1	0	1	0	0	0	0	1	0	0		1.71489	1	2011	4.67397	1	2006	0.0191781	0		1.71489	0		1.71489	1	2011	4.67397	1	7	7	0	0	0	0	0	0
ID1768	M	2005	2014		71	CASE	0	0	1	0	1	1	0	0	0	1	0	0	0	1	1	0	0		8.92877	0		8.92877	1	2005	0.0383562	0		8.92877	0		8.92877	0		8.92877	0	0	0	0	0	0	0	0	0
ID1769	M	2013	2014		52	CTRL	0	0	1	0	0	0	0	0	0	1	0	0	0	0	0	0	0		0.191781	0		0.191781	0		0.191781	0		0.191781	0		0.191781	0		0.191781	0	0	0	0	0	0	0	0	0
ID1770	M	2002	2011		45	CASE	0	0	1	0	0	1	1	0	0	1	0	0	0	0	0	0	1	2002	0.00821918	1	2012	10.1111	1	2002	0.0136986	0		9.53151	1	2011	9.0137	1	2002	0.00821918	1	7	14	0	0	0	0	0	0
ID1771	M	2007	2007		57	CTRL	0	0	1	0	0	0	0	0	0	1	0	0	0	0	0	0	0		0.235616	0		0.235616	1	2007	0.309589	0		0.235616	0		0.235616	0		0.235616	0	0	0	0	0	0	1	49	7
ID1772	M	2009	2010		47	CASE	0	0	0	0	0	0	0	0	0	1	0	0	0	0	0	0	0		1.24384	0		1.24384	1	2011	2.10411	0		1.24384	0		1.24384	0		1.24384	0	0	0	0	0	0	0	0	0
ID1773	M	2008	2014		72	CASE	0	0	0	0	0	1	1	0	0	1	0	0	0	0	0	0	0		5.94836	0		5.94836	1	2008	0.0382514	0		5.94836	0		5.94836	0		5.94836	0	0	0	0	0	0	0	0	0
ID1774	F	2008	2014		69	CASE	0	0	0	0	1	1	1	0	0	1	0	0	0	0	0	0	1	2010	2.34878	1	2013	5.41728	1	2008	0.306011	1	2013	5.41728	0		5.92687	1	2010	2.34878	1	3	2.7	0	0	0	0	0	0
ID1775	F	2006	2008		75	CASE	0	0	0	0	0	0	1	1	0	1	0	0	0	0	1	0	0		1.87772	0		1.87772	0		1.87772	0		1.87772	0		1.87772	0		1.87772	1	42	0	0	0	0	0	0	0
ID1776	M	2000	2014		61	CTRL	0	0	0	0	0	0	0	0	0	1	0	0	0	1	1	0	0		14.0165	0		14.0165	1	2005	5.47676	1	2012	12.3087	1	2005	5.28498	1	2005	5.28498	0	0	0	0	0	0	0	0	0
ID1777	M	2008	2008		72	CTRL	0	0	0	0	0	0	1	0	0	1	0	0	0	1	0	0	0		0.795082	1	2012	4.77596	0		0.795082	0		0.795082	0		0.795082	1	2012	4.77596	0	0	0	0	0	0	0	0	0
ID1778	M	2005	2005		85	CTRL	0	0	0	0	0	1	0	0	0	1	0	0	0	0	0	0	0		0.306849	0		0.306849	0		0.306849	0		0.306849	0		0.306849	0		0.306849	0	0	0	0	0	0	0	0	0
ID1779	F	2007	2014		68	CTRL	0	0	0	0	0	0	1	0	0	1	0	0	0	1	1	0	0		6.88493	0		6.88493	0		6.88493	0		6.88493	0		6.88493	0		6.88493	0	0	0	0	0	0	0	0	0
ID1780	F	2007	2010		76	CASE	0	0	1	0	0	1	1	0	0	1	0	0	0	1	1	0	0		3.31233	1	2012	5.2151	1	2007	0.0958904	0		3.31233	0		3.31233	1	2012	5.2151	0	0	0	0	0	0	0	0	0
ID1781	F	2001	2008		73	CTRL	0	0	1	0	1	1	1	0	0	1	0	0	0	1	1	0	0		6.99501	1	2007	6.12055	1	2001	0.0109589	1	2006	4.63836	0		6.99501	1	2006	4.63836	0	0	0	0	0	0	0	0	0
ID1782	F	2010	2011		84	CTRL	0	0	1	0	0	0	1	0	0	1	0	0	0	1	1	0	0		0.268493	0		0.268493	0		0.268493	0		0.268493	0		0.268493	0		0.268493	0	0	0	0	0	0	0	0	0
ID1783	M	2013	2014		75	CTRL	0	0	1	0	0	0	1	0	0	1	0	0	0	1	0	0	0		0.920548	0		0.920548	0		0.920548	0		0.920548	1	2013	0.0520548	1	2013	0.0520548	0	0	0	0	0	0	0	0	0
ID1784	F	2006	2006		50	CTRL	0	0	0	0	0	0	0	0	0	1	0	0	0	0	0	0	0		0.235616	1	2012	6.22082	0		0.235616	1	2006	0.060274	0		0.235616	1	2006	0.060274	0	0	0	0	0	0	0	0	0
ID1785	M	2000	2005		67	CTRL	0	0	1	0	1	1	0	0	0	1	0	0	0	1	1	0	0		5.80003	0		5.80003	1	2000	0.229508	0		5.80003	1	2005	5.07948	1	2005	5.07948	0	0	0	0	0	0	0	0	0
ID1786	M	2004	2014		71	CASE	0	0	1	0	0	0	1	0	1	1	0	0	0	0	0	0	0		9.93501	0		9.93501	0		9.93501	1	2013	9.25008	1	2005	0.976106	1	2005	0.976106	0	0	0	0	0	0	0	0	0
ID1787	M	2003	2006		72	CASE	0	0	1	0	1	0	0	0	0	1	0	0	0	1	0	0	0		3.77808	0		3.77808	0		3.77808	0		3.77808	0		3.77808	0		3.77808	1	949	40.7143	0	0	0	0	0	0
ID1788	M	2009	2009		73	CTRL	0	0	1	0	1	1	0	0	0	1	0	0	0	0	0	0	0		0.378082	0		0.378082	1	2009	0.0465753	0		0.378082	0		0.378082	0		0.378082	0	0	0	0	0	0	0	0	0
ID1789	M	2007	2012		75	CASE	0	0	0	1	1	0	1	0	0	1	0	0	0	1	1	0	0		4.54943	0		4.54943	1	2012	4.47839	0		4.54943	1	2007	0.0794521	1	2007	0.0794521	1	42	4.28571	0	0	0	0	0	0
ID1790	F	2001	2010		65	CASE	0	0	1	0	0	1	1	0	0	1	0	0	0	1	1	0	0		9.44658	0		9.44658	1	2001	0.0191781	1	2001	0.534247	0		9.44658	1	2001	0.534247	1	15	4.5	0	0	0	0	0	0
ID1791	M	2000	2014		55	CASE	0	0	0	0	0	0	0	0	0	1	0	0	0	0	1	0	0		14.137	0		14.137	1	2013	13.2713	0		14.137	1	2007	7.94524	1	2007	7.94524	0	0	0	0	0	0	0	0	0
ID1792	F	2009	2011		74	CTRL	0	0	0	0	0	1	1	0	0	1	0	0	0	0	1	0	0		1.25205	0		1.25205	1	2009	0.0767123	0		1.25205	0		1.25205	0		1.25205	0	0	0	0	0	0	0	0	0
ID1793	M	2009	2014		64	CASE	0	0	1	0	1	1	1	0	0	1	0	0	0	1	1	0	0		4.64384	0		4.64384	1	2009	0.186301	1	2013	4.13425	0		4.64384	1	2013	4.13425	0	0	0	1	6	18	0	0	0
ID1794	M	2000	2014		57	CTRL	0	0	0	0	0	0	0	0	0	1	0	0	0	0	0	0	0		13.992	1	2013	13.4194	0		13.992	0		13.992	0		13.992	1	2013	13.4194	0	0	0	0	0	0	0	0	0
ID1795	M	2010	2010		58	CTRL	0	0	0	0	0	0	0	0	0	1	0	0	0	0	0	0	0		0.306849	0		0.306849	1	2010	0.0767123	0		0.306849	0		0.306849	0		0.306849	0	0	0	0	0	0	0	0	0
ID1796	M	2009	2010		78	CTRL	0	0	1	0	0	0	0	0	0	1	0	0	0	0	0	0	0		0.306849	1	2012	2.19427	1	2013	3.39452	0		0.306849	0		0.306849	1	2012	2.19427	1	17	1	1	17	0.5	0	0	0
ID1797	M	2011	2014		69	CASE	0	0	1	0	0	0	1	0	0	1	0	0	0	1	1	0	0		2.50959	0		2.50959	0		2.50959	0		2.50959	0		2.50959	0		2.50959	0	0	0	0	0	0	0	0	0
ID1798	M	2005	2014		47	CASE	0	0	1	0	0	1	1	0	0	1	0	0	0	0	1	0	0		8.9863	1	2005	0.0520548	1	2005	0.0136986	0		8.9863	1	2010	5.7589	1	2005	0.0520548	0	0	0	0	0	0	0	0	0
ID1799	F	2000	2000		38	CTRL	0	0	0	1	0	0	0	0	0	1	0	0	0	1	1	0	0		0.480874	0		0.480874	1	2010	9.94018	1	2000	0.822404	1	2004	4.31421	1	2000	0.822404	0	0	0	0	0	0	0	0	0
ID1800	F	2000	2004		50	CTRL	0	0	1	0	0	0	0	0	0	1	0	0	0	1	1	0	0		3.8306	0		3.8306	1	2002	1.62406	1	2001	0.226798	0		3.8306	1	2001	0.226798	0	0	0	0	0	0	0	0	0
ID1801	F	2007	2014		68	CTRL	0	0	1	0	1	0	1	0	0	1	0	0	0	1	1	0	0		6.51507	0		6.51507	0		6.51507	0		6.51507	0		6.51507	0		6.51507	0	0	0	0	0	0	0	0	0
ID1802	F	2000	2013		63	CTRL	0	0	1	0	0	0	1	0	0	1	0	0	0	0	1	0	0		13.7974	1	2013	13.1892	1	2012	12.7568	0		13.7974	1	2011	11.3344	1	2011	11.3344	0	0	0	0	0	0	0	0	0
ID1803	M	2006	2006		80	CTRL	0	0	1	0	1	0	1	0	0	1	0	0	0	0	1	0	0		0.210959	1	2006	0.0547945	0		0.210959	0		0.210959	0		0.210959	1	2006	0.0547945	0	0	0	0	0	0	0	0	0
ID1804	M	2000	2000		52	CTRL	0	0	0	0	1	1	0	0	0	1	0	0	0	0	1	0	0		0.278689	1	2006	6.75354	1	2000	0.0300546	0		0.278689	0		0.278689	1	2006	6.75354	0	0	0	0	0	0	0	0	0
ID1805	M	2001	2012		63	CASE	0	0	1	0	0	1	0	0	0	1	0	0	0	1	1	0	0		10.946	0		10.946	1	2001	0.0219178	0		10.946	1	2013	11.3041	1	2013	11.3041	0	0	0	0	0	0	0	0	0
ID1806	F	2006	2007		50	CTRL	0	0	0	0	0	1	0	0	0	1	0	0	0	0	0	0	0		0.994521	0		0.994521	1	2006	0.326027	0		0.994521	0		0.994521	0		0.994521	0	0	0	0	0	0	0	0	0
ID1807	M	2000	2006		65	CTRL	0	0	0	0	0	0	0	0	0	1	0	0	0	1	0	0	1	2000	0.743169	0		6.37832	1	2000	0.325137	0		6.37832	0		6.37832	1	2000	0.743169	0	0	0	0	0	0	0	0	0
ID1808	F	2010	2014		76	CASE	0	0	1	0	1	1	0	0	0	1	0	0	0	1	0	0	0		3.52603	0		3.52603	1	2010	0.0383562	0		3.52603	0		3.52603	0		3.52603	1	7	7	0	0	0	0	0	0
ID1809	M	2007	2008		87	CTRL	0	0	1	0	0	0	0	0	0	1	0	0	0	1	0	0	0		0.325174	1	2009	1.13151	0		0.325174	0		0.325174	0		0.325174	1	2009	1.13151	0	0	0	0	0	0	0	0	0
ID1810	M	2005	2010		77	CTRL	0	0	1	0	0	0	0	0	0	1	0	0	0	1	0	0	0		4.95616	0		4.95616	0		4.95616	0		4.95616	1	2011	5.9726	1	2011	5.9726	0	0	0	0	0	0	0	0	0
ID1811	F	2013	2014		72	CTRL	0	0	1	0	1	0	1	0	0	1	0	0	0	0	0	0	0		0.50137	0		0.50137	0		0.50137	0		0.50137	0		0.50137	0		0.50137	0	0	0	0	0	0	0	0	0
ID1812	M	2006	2014		73	CASE	0	0	0	0	0	0	0	0	1	1	0	0	0	1	0	0	0		7.3863	0		7.3863	1	2010	4.23014	0		7.3863	0		7.3863	0		7.3863	0	0	0	1	6	6	0	0	0
ID1813	M	2013	2014		78	CTRL	0	0	1	0	0	0	0	0	0	1	0	0	0	1	1	0	0		0.306849	0		0.306849	0		0.306849	0		0.306849	0		0.306849	0		0.306849	0	0	0	0	0	0	0	0	0
ID1814	F	2013	2014		78	CTRL	0	0	1	0	0	1	0	0	0	1	0	0	0	0	0	0	0		1.14521	0		1.14521	1	2013	0.0767123	0		1.14521	0		1.14521	0		1.14521	0	0	0	0	0	0	0	0	0
ID1815	F	2004	2005		36	CTRL	0	0	0	0	0	0	0	0	0	1	0	0	0	0	0	0	0		0.196961	0		0.196961	0		0.196961	1	2013	8.28189	0		0.196961	1	2013	8.28189	0	0	0	0	0	0	0	0	0
ID1816	M	2000	2000		64	CTRL	0	0	1	0	0	0	1	0	0	1	0	0	0	1	1	0	0		0.721311	0		0.721311	1	2012	12.306	0		0.721311	0		0.721311	0		0.721311	0	0	0	0	0	0	0	0	0
ID1817	F	2001	2007		85	CTRL	0	0	1	0	0	0	1	0	0	1	0	0	0	1	1	0	0		5.76712	1	2006	4.96712	1	2004	2.25693	1	2010	8.60822	0		5.76712	1	2006	4.96712	0	0	0	0	0	0	0	0	0
ID1818	F	2009	2009		74	CTRL	0	0	1	0	1	1	0	0	0	1	0	0	0	1	0	0	0		0.380822	1	2009	0.657534	1	2009	0.252055	0		0.380822	0		0.380822	1	2009	0.657534	0	0	0	0	0	0	0	0	0
ID1819	F	2011	2011		61	CTRL	0	0	0	0	0	1	0	0	0	1	0	0	0	0	0	0	0		0.19726	0		0.19726	0		0.19726	0		0.19726	0		0.19726	0		0.19726	0	0	0	0	0	0	0	0	0
ID1820	F	2007	2007		69	CTRL	0	0	0	0	0	0	1	0	0	1	0	0	0	1	0	0	0		0.172603	1	2009	2.45205	0		0.172603	1	2012	5.5124	0		0.172603	1	2009	2.45205	0	0	0	0	0	0	0	0	0
ID1821	F	2010	2011		57	CASE	0	0	0	0	0	0	0	0	0	1	0	0	0	0	0	0	0		0.989041	0		0.989041	0		0.989041	0		0.989041	0		0.989041	0		0.989041	0	0	0	0	0	0	0	0	0
ID1822	F	2005	2010		67	CASE	0	0	0	0	0	1	1	0	0	1	0	0	0	0	1	0	0		4.79452	0		4.79452	0		4.79452	1	2010	4.30137	0		4.79452	1	2010	4.30137	1	84	7	1	7	7	0	0	0
ID1823	M	2004	2014		62	CASE	0	0	1	0	0	1	1	0	0	1	0	0	0	1	1	0	0		9.83886	1	2006	2.20598	1	2004	0.650273	0		9.83886	1	2009	5.50461	1	2006	2.20598	0	0	0	0	0	0	0	0	0
ID1824	F	2010	2011		88	CTRL	0	0	1	0	0	1	0	0	0	1	0	0	0	0	1	0	0		0.605479	1	2010	0.0767123	1	2010	0.0767123	0		0.605479	0		0.605479	1	2010	0.0767123	0	0	0	0	0	0	0	0	0
ID1825	M	2013	2014		45	CASE	0	0	1	0	0	0	0	0	0	1	0	0	0	0	1	0	0		0.49863	0		0.49863	0		0.49863	0		0.49863	0		0.49863	0		0.49863	1	7	3.5	0	0	0	0	0	0
ID1826	M	2003	2006		69	CASE	0	0	1	0	0	1	1	0	0	1	0	0	0	1	1	0	0		3.39726	0		3.39726	1	2003	0.0191781	0		3.39726	0		3.39726	0		3.39726	1	11	2.75	1	6	6	0	0	0
ID1827	F	2004	2014		71	CASE	0	0	0	0	0	0	1	0	0	1	0	0	0	0	0	0	0		9.87169	1	2007	2.91005	1	2004	0.0382514	1	2007	3.58128	0		9.87169	1	2007	2.91005	0	0	0	0	0	0	0	0	0
ID1828	F	2006	2012		89	CTRL	0	0	1	0	0	1	0	0	0	1	0	0	0	1	1	0	0		6.07202	1	2012	6.00371	1	2006	0.0767123	0		6.07202	0		6.07202	1	2012	6.00371	0	0	0	0	0	0	0	0	0
ID1829	M	2010	2010		64	CTRL	0	0	1	0	0	1	1	0	0	1	0	0	0	0	1	0	0		0.287671	0		0.287671	1	2010	0.00821918	0		0.287671	0		0.287671	0		0.287671	0	0	0	0	0	0	0	0	0
ID1830	M	2013	2014		72	CASE	0	0	0	0	0	0	1	0	0	1	0	0	0	0	0	0	0		1.06575	0		1.06575	0		1.06575	0		1.06575	0		1.06575	0		1.06575	1	21	7	0	0	0	0	0	0
ID1831	F	2006	2008		81	CTRL	0	0	1	0	0	1	0	0	0	1	0	0	0	0	1	0	0		1.75759	1	2008	1.42426	1	2006	0.0191781	0		1.75759	1	2009	2.40274	1	2008	1.42426	0	0	0	0	0	0	0	0	0
ID1832	F	2009	2010		73	CTRL	0	0	1	0	1	1	0	0	0	1	0	0	0	1	1	0	0		0.747945	0		0.747945	1	2009	0.164384	0		0.747945	0		0.747945	0		0.747945	0	0	0	0	0	0	0	0	0
ID1833	F	2006	2014		75	CASE	0	0	1	0	1	1	1	0	0	1	0	0	0	1	0	0	0		7.19726	0		7.19726	1	2007	0.0493151	0		7.19726	1	2008	1.23232	1	2008	1.23232	1	27	8.33333	0	0	0	0	0	0
ID1834	M	2013	2014		50	CTRL	0	0	1	0	0	0	0	1	0	1	0	0	0	0	0	0	0		0.794521	0		0.794521	0		0.794521	0		0.794521	0		0.794521	0		0.794521	0	0	0	0	0	0	0	0	0
ID1835	M	2007	2014		76	CASE	0	0	1	0	0	0	0	0	0	1	0	0	0	1	1	0	0		6.89041	0		6.89041	1	2007	0.030137	0		6.89041	0		6.89041	0		6.89041	0	0	0	0	0	0	0	0	0
ID1836	F	2005	2006		36	CTRL	0	0	0	0	0	0	0	0	0	1	0	0	0	0	0	0	0		0.191781	0		0.191781	0		0.191781	1	2005	0.030137	0		0.191781	1	2005	0.030137	0	0	0	0	0	0	0	0	0
ID1837	F	2000	2013		48	CASE	0	0	0	0	0	0	0	0	0	1	0	0	0	0	0	0	0		13.8988	0		13.8988	0		13.8988	1	2000	0.103825	0		13.8988	1	2000	0.103825	1	7	7	0	0	0	0	0	0
ID1838	F	2010	2014		73	CTRL	0	0	1	1	0	1	0	0	0	1	0	0	0	0	0	0	0		3.22192	0		3.22192	1	2010	0.0767123	1	2012	1.62318	0		3.22192	1	2012	1.62318	0	0	0	0	0	0	0	0	0
ID1839	F	2009	2010		55	CASE	0	0	0	0	0	1	1	1	0	1	0	0	0	0	0	0	0		0.882192	0		0.882192	1	2009	0.0191781	0		0.882192	0		0.882192	0		0.882192	1	7	7	0	0	0	0	0	0
ID1840	M	2004	2005		36	CTRL	0	0	0	0	0	1	0	1	0	1	0	0	0	1	1	0	0		0.191436	0		0.191436	1	2004	0.0273224	0		0.191436	0		0.191436	0		0.191436	1	7	10	0	0	0	0	0	0
ID1841	F	2012	2012		58	CASE	0	0	1	0	0	1	1	1	0	1	0	0	0	1	0	0	0		0.363388	0		0.363388	1	2012	0.177596	1	2012	0.401639	0		0.363388	1	2012	0.401639	0	0	0	0	0	0	0	0	0
ID1842	F	2013	2014		87	CASE	0	0	0	0	1	1	1	0	0	0	0	0	1	0	1	1	0		0.89589	0		0.89589	1	2013	0.00273973	0		0.89589	0		0.89589	0		0.89589	0	0	0	0	0	0	0	0	0
ID1843	F	2000	2014		35	CASE	0	0	0	0	0	1	0	0	0	1	0	0	0	1	1	0	0		14.1371	0		14.1371	1	2000	0.0956284	1	2001	1.10146	0		14.1371	1	2001	1.10146	1	24	5.25	0	0	0	0	0	0
ID1844	M	2012	2012		58	CTRL	0	0	1	0	0	0	1	0	0	1	0	0	0	0	0	0	0		0.26776	0		0.26776	0		0.26776	0		0.26776	0		0.26776	0		0.26776	0	0	0	0	0	0	0	0	0
ID1845	M	2008	2014		76	CASE	0	0	1	0	0	1	0	0	0	1	0	0	0	1	1	0	0		5.53851	0		5.53851	1	2008	0.057377	0		5.53851	0		5.53851	0		5.53851	0	0	0	1	24	6	1	26	8.66667
ID1846	M	2004	2014		71	CASE	0	0	0	0	0	0	1	0	0	1	0	0	0	1	0	0	0		9.78689	0		9.78689	1	2008	4.45082	1	2004	0.0273224	0		9.78689	1	2004	0.0273224	0	0	0	0	0	0	0	0	0
ID1847	F	2000	2012		67	CASE	0	0	1	0	1	0	0	0	0	1	0	0	0	0	1	0	0		12.5656	1	2012	12.1393	0		12.5656	1	2009	9.2221	1	2002	2.318	1	2002	2.318	0	0	0	0	0	0	0	0	0
ID1848	M	2002	2002		75	CTRL	0	0	1	0	0	1	1	0	0	1	0	0	0	1	1	0	0		0.172603	0		0.172603	1	2002	0.0273973	1	2004	2.00949	0		0.172603	1	2004	2.00949	0	0	0	0	0	0	0	0	0
ID1849	F	2005	2007		52	CTRL	0	0	0	1	0	0	1	0	0	1	0	0	0	1	1	0	0		1.83014	1	2011	5.15342	0		1.83014	0		1.83014	0		1.83014	1	2011	5.15342	0	0	0	0	0	0	0	0	0
ID1850	F	2007	2010		69	CASE	0	0	1	0	0	1	1	0	0	1	0	0	0	0	0	0	0		2.96712	0		2.96712	1	2007	0.0328767	1	2008	1.1473	0		2.96712	1	2008	1.1473	0	0	0	0	0	0	0	0	0
ID1851	M	2010	2011		60	CASE	0	0	1	1	1	0	1	0	0	1	0	0	0	0	0	0	0		0.663014	1	2010	0.0109589	1	2011	0.0684932	0		0.663014	0		0.663014	1	2010	0.0109589	0	0	0	0	0	0	0	0	0
ID1852	M	2012	2014		59	CASE	0	0	1	0	1	1	1	1	0	1	0	0	0	1	0	0	1	2012	0.0382514	0		1.75466	1	2012	0.0491803	0		1.75466	0		1.75466	1	2012	0.0382514	0	0	0	0	0	0	0	0	0
ID1853	F	2011	2012		64	CTRL	0	0	0	0	0	1	1	1	0	1	0	0	0	0	0	0	0		0.958687	1	2013	2.66301	1	2011	0.728767	0		0.958687	0		0.958687	1	2013	2.66301	0	0	0	0	0	0	0	0	0
ID1854	M	2012	2012		70	CTRL	0	0	1	0	1	0	1	0	0	1	0	0	0	0	0	0	0		0.666667	0		0.666667	0		0.666667	0		0.666667	0		0.666667	0		0.666667	0	0	0	0	0	0	0	0	0
ID1855	M	2003	2004		78	CTRL	0	0	0	0	0	0	0	1	1	1	0	0	0	1	1	0	0		1.3489	0		1.3489	0		1.3489	0		1.3489	0		1.3489	0		1.3489	0	0	0	0	0	0	0	0	0
ID1856	F	2004	2014		74	CASE	0	0	1	0	0	0	1	0	0	1	0	0	0	0	0	0	0		9.60682	0		9.60682	0		9.60682	1	2005	0.946545	0		9.60682	1	2005	0.946545	0	0	0	0	0	0	0	0	0
ID1857	M	2012	2013		91	CASE	0	0	0	0	0	1	0	0	0	1	0	0	0	0	0	0	0		0.430055	0		0.430055	1	2013	0.0574519	0		0.430055	0		0.430055	0		0.430055	0	0	0	0	0	0	0	0	0
ID1858	F	2012	2014		69	CASE	0	0	1	0	0	1	1	0	0	1	0	0	0	0	1	0	0		1.62076	1	2013	1.03994	1	2013	0.727607	0		1.62076	0		1.62076	1	2013	1.03994	0	0	0	0	0	0	0	0	0
ID1859	F	2005	2010		33	CTRL	0	0	0	0	1	0	1	0	0	1	0	0	0	1	0	0	0		4.94521	0		4.94521	0		4.94521	1	2005	0.180822	0		4.94521	1	2005	0.180822	0	0	0	0	0	0	0	0	0
ID1860	M	2011	2014		52	CASE	0	0	1	0	0	1	0	1	0	1	0	0	0	1	0	0	0		2.85479	1	2012	1.37906	1	2011	0.0191781	0		2.85479	1	2012	1.6796	1	2012	1.37906	1	14	7	1	7	7	0	0	0
ID1861	F	2000	2000		70	CTRL	0	0	0	0	0	0	0	0	0	1	0	0	0	0	0	0	0		0.953552	0		0.953552	1	2000	0.448087	1	2013	13.5233	0		0.953552	1	2013	13.5233	0	0	0	0	0	0	0	0	0
ID1862	M	2000	2001		56	CTRL	0	0	0	0	0	1	0	0	0	1	0	0	0	1	0	0	0		1.9316	1	2009	9.26858	1	2000	0.0956284	1	2012	12.0738	0		1.9316	1	2009	9.26858	0	0	0	0	0	0	0	0	0
ID1863	M	2008	2014		57	CTRL	0	0	0	0	0	0	1	1	0	1	0	0	0	1	0	0	0		5.43767	0		5.43767	0		5.43767	0		5.43767	0		5.43767	0		5.43767	0	0	0	0	0	0	0	0	0
ID1864	F	2012	2014		62	CTRL	0	0	1	0	0	0	0	0	0	1	0	0	0	0	0	0	0		1.88305	0		1.88305	0		1.88305	0		1.88305	0		1.88305	0		1.88305	0	0	0	0	0	0	0	0	0
ID1865	F	2000	2014		47	CASE	0	0	0	0	0	0	0	0	0	1	0	0	0	1	0	0	0		14.1071	0		14.1071	1	2000	0.251366	1	2002	2.81667	1	2007	7.1016	1	2002	2.81667	0	0	0	0	0	0	0	0	0
ID1866	F	2011	2011		52	CTRL	0	0	0	0	0	0	0	0	0	1	0	0	0	0	0	0	0		0.191781	1	2012	0.752594	0		0.191781	0		0.191781	0		0.191781	1	2012	0.752594	0	0	0	0	0	0	0	0	0
ID1867	F	2012	2012		69	CTRL	0	0	1	1	1	0	1	0	0	1	0	0	0	1	1	0	0		0.229508	1	2013	0.393884	0		0.229508	0		0.229508	0		0.229508	1	2013	0.393884	0	0	0	0	0	0	0	0	0
ID1868	M	2011	2014		67	CTRL	0	0	0	0	0	1	0	0	0	1	0	0	0	0	0	0	0		2.36712	0		2.36712	1	2011	0.0547945	0		2.36712	0		2.36712	0		2.36712	0	0	0	0	0	0	0	0	0
ID1869	M	2002	2005		45	CASE	0	0	1	0	0	1	1	1	0	1	0	0	0	0	0	0	0		2.47123	0		2.47123	1	2002	0.0191781	1	2004	2.13169	0		2.47123	1	2004	2.13169	0	0	0	0	0	0	1	21	3.5
ID1870	F	2010	2012		48	CASE	0	0	1	0	0	0	0	0	0	1	0	0	0	0	0	0	0		1.64846	0		1.64846	0		1.64846	0		1.64846	0		1.64846	0		1.64846	0	0	0	0	0	0	0	0	0
ID1871	M	2005	2010		42	CTRL	0	0	0	0	1	1	1	0	0	1	0	0	0	0	0	0	1	2005	0.00821918	0		4.67671	1	2010	4.49863	0		4.67671	0		4.67671	1	2005	0.00821918	0	0	0	0	0	0	0	0	0
ID1872	F	2007	2007		42	CTRL	0	0	0	0	0	1	0	0	0	1	0	0	0	0	0	0	0		0.487671	0		0.487671	1	2007	0.0273973	1	2008	0.928228	0		0.487671	1	2008	0.928228	0	0	0	0	0	0	0	0	0
ID1873	F	2001	2005		65	CASE	0	0	0	0	1	1	1	0	0	1	0	0	0	1	1	0	0		4.12329	0		4.12329	1	2001	0.0136986	0		4.12329	0		4.12329	0		4.12329	0	0	0	0	0	0	0	0	0
ID1874	F	2005	2006		44	CTRL	0	0	0	0	0	1	1	0	0	1	0	0	0	0	0	0	0		0.326027	0		0.326027	0		0.326027	1	2005	0.156164	0		0.326027	1	2005	0.156164	0	0	0	0	0	0	0	0	0
ID1875	F	2008	2011		73	CTRL	0	0	1	0	1	0	0	0	0	1	0	0	0	0	1	0	0		3.26102	0		3.26102	1	2010	2.12678	0		3.26102	0		3.26102	0		3.26102	0	0	0	0	0	0	0	0	0
ID1876	M	2000	2002		79	CTRL	0	0	1	0	0	0	1	0	0	1	0	0	0	1	0	0	0		2.4056	0		2.4056	0		2.4056	0		2.4056	0		2.4056	0		2.4056	0	0	0	0	0	0	0	0	0
ID1877	M	2013	2014		60	CASE	0	0	1	0	0	0	0	0	0	1	0	0	0	0	0	0	0		0.920548	0		0.920548	0		0.920548	0		0.920548	0		0.920548	0		0.920548	0	0	0	0	0	0	0	0	0
ID1878	M	2001	2009		57	CTRL	0	0	0	0	0	0	0	0	0	1	0	0	0	1	0	0	0		8.08219	1	2009	8.02192	1	2010	8.57534	1	2005	3.68767	0		8.08219	1	2005	3.68767	0	0	0	0	0	0	0	0	0
ID1879	M	2000	2011		27	CTRL	0	0	0	0	0	0	0	0	0	1	0	0	0	0	0	0	0		11.8604	0		11.8604	0		11.8604	0		11.8604	0		11.8604	0		11.8604	0	0	0	0	0	0	0	0	0
ID1880	M	2009	2009		95	CTRL	0	0	1	0	0	1	0	0	0	1	0	0	0	1	0	0	0		0.517808	0		0.517808	1	2009	0.145205	0		0.517808	0		0.517808	0		0.517808	0	0	0	0	0	0	0	0	0
ID1881	M	2013	2013		54	CTRL	0	0	1	0	0	0	0	0	0	1	0	0	0	0	0	0	0		0.364384	0		0.364384	0		0.364384	0		0.364384	0		0.364384	0		0.364384	0	0	0	0	0	0	0	0	0
ID1882	F	2009	2010		76	CTRL	0	0	1	0	1	0	1	0	0	1	0	0	0	0	0	0	0		0.441096	0		0.441096	0		0.441096	0		0.441096	1	2011	1.93151	1	2011	1.93151	0	0	0	0	0	0	0	0	0
ID1883	M	2003	2003		70	CTRL	0	0	1	0	1	1	0	0	0	1	0	0	0	0	0	0	0		0.268493	0		0.268493	1	2003	0.00547945	0		0.268493	0		0.268493	0		0.268493	0	0	0	0	0	0	0	0	0
ID1884	M	2012	2013		28	CTRL	0	0	0	0	0	0	0	0	0	1	0	0	0	1	0	0	0		0.259698	0		0.259698	0		0.259698	0		0.259698	0		0.259698	0		0.259698	0	0	0	0	0	0	0	0	0
ID1885	M	2000	2011		62	CASE	0	0	1	0	1	1	0	0	0	1	0	0	0	0	0	0	0		11.0714	0		11.0714	1	2000	0.196721	0		11.0714	1	2008	8.90437	1	2008	8.90437	0	0	0	0	0	0	0	0	0
ID1886	M	2004	2011		58	CASE	0	0	0	1	0	1	0	1	0	1	0	0	0	1	1	0	0		7.83297	1	2007	3.89051	1	2004	0.00273224	1	2006	2.01654	0		7.83297	1	2006	2.01654	1	24	3.75	0	0	0	0	0	0
ID1887	F	2001	2007		58	CASE	0	0	0	0	0	1	0	0	0	1	0	0	0	0	0	0	0		6.24932	0		6.24932	1	2001	0.0164384	0		6.24932	0		6.24932	0		6.24932	0	0	0	0	0	0	0	0	0
ID1888	M	2004	2004		45	CTRL	0	0	0	0	0	1	1	0	0	1	0	0	0	0	0	0	0		0.325137	0		0.325137	1	2004	0.0956284	0		0.325137	0		0.325137	0		0.325137	0	0	0	0	0	0	0	0	0
ID1889	M	2001	2005		51	CASE	0	0	1	0	1	1	1	1	0	1	0	0	0	1	1	0	0		4.20822	0		4.20822	1	2002	1.14795	1	2005	4.21918	0		4.20822	1	2005	4.21918	0	0	0	0	0	0	0	0	0
ID1890	M	2006	2010		73	CASE	0	0	0	0	0	0	1	0	0	1	0	0	0	1	0	0	0		3.58082	1	2008	1.25191	1	2007	1.15616	0		3.58082	0		3.58082	1	2008	1.25191	0	0	0	1	12	6	0	0	0
ID1891	M	2013	2013		76	CASE	0	0	1	0	0	1	0	0	0	0	0	1	0	0	0	1	0		0.630137	0		0.630137	1	2013	0.10137	0		0.630137	0		0.630137	0		0.630137	0	0	0	0	0	0	0	0	0
ID1892	M	2000	2000		74	CTRL	0	0	1	0	0	1	1	0	0	1	0	0	0	1	0	0	0		0.234973	0		0.234973	1	2000	0.0765027	0		0.234973	0		0.234973	0		0.234973	0	0	0	0	0	0	0	0	0
ID1893	M	2000	2014		64	CASE	0	0	0	0	0	1	0	0	0	1	0	0	0	0	1	0	0		14.1809	1	2013	13.5863	1	2000	0.0765027	1	2000	0.467213	0		14.1809	1	2000	0.467213	0	0	0	0	0	0	1	677	11.9471
ID1894	M	2002	2003		79	CTRL	0	0	1	0	1	0	1	1	0	1	0	0	0	1	1	0	0		0.268493	0		0.268493	1	2002	0.0684932	0		0.268493	0		0.268493	0		0.268493	0	0	0	0	0	0	0	0	0
ID1895	M	2008	2009		82	CTRL	0	0	1	0	0	1	1	0	0	1	0	0	0	1	1	0	0		0.918864	0		0.918864	1	2008	0.0191257	0		0.918864	0		0.918864	0		0.918864	0	0	0	0	0	0	0	0	0
ID1896	F	2004	2006		59	CASE	0	0	0	0	0	1	0	1	0	1	0	0	0	0	0	0	1	2004	0.057377	1	2005	0.869796	0		1.88075	0		1.88075	0		1.88075	1	2004	0.057377	0	0	0	0	0	0	0	0	0
ID1897	M	2003	2005		73	CTRL	0	0	1	0	1	1	1	0	0	1	0	0	0	1	1	0	0		1.68493	0		1.68493	1	2003	0.0739726	0		1.68493	0		1.68493	0		1.68493	0	0	0	0	0	0	0	0	0
ID1898	M	2008	2014		75	CTRL	0	0	1	0	0	0	1	0	0	1	0	0	0	1	1	0	0		6.05512	1	2013	5.06882	1	2008	0.786885	1	2008	0.827869	0		6.05512	1	2008	0.827869	0	0	0	0	0	0	0	0	0
ID1899	M	2009	2009		43	CASE	0	0	0	0	0	1	0	0	0	1	0	0	0	0	0	0	0		0.306849	0		0.306849	1	2009	0.0219178	1	2009	0.0465753	0		0.306849	1	2009	0.0465753	0	0	0	0	0	0	0	0	0
ID1900	M	2009	2013		55	CTRL	0	0	0	0	0	0	0	0	0	1	0	0	0	0	0	0	0		3.5589	0		3.5589	0		3.5589	0		3.5589	1	2009	0.424658	1	2009	0.424658	0	0	0	0	0	0	0	0	0
ID1901	F	2007	2008		51	CTRL	0	0	0	0	0	1	1	0	0	1	0	0	0	0	0	0	0		0.210742	0		0.210742	0		0.210742	1	2008	0.410195	0		0.210742	1	2008	0.410195	0	0	0	0	0	0	0	0	0
ID1902	F	2002	2014		56	CASE	0	0	1	0	0	0	0	0	0	1	0	0	0	1	0	0	0		11.4466	0		11.4466	1	2012	9.54474	0		11.4466	1	2006	4.1726	1	2006	4.1726	0	0	0	0	0	0	0	0	0
ID1903	M	2012	2014		74	CASE	0	0	1	0	0	0	0	0	0	1	0	0	0	0	0	0	0		1.66146	0		1.66146	0		1.66146	0		1.66146	0		1.66146	0		1.66146	0	0	0	0	0	0	0	0	0
ID1904	M	2006	2007		54	CTRL	0	0	1	0	0	1	1	0	0	1	0	0	0	1	1	0	0		0.460274	0		0.460274	1	2007	0.273973	0		0.460274	0		0.460274	0		0.460274	0	0	0	0	0	0	0	0	0
ID1905	F	2009	2011		73	CASE	0	0	0	0	0	0	1	0	0	1	0	0	0	1	1	0	0		1.43836	0		1.43836	1	2012	3.03943	0		1.43836	0		1.43836	0		1.43836	0	0	0	0	0	0	0	0	0
ID1906	M	2008	2014		60	CASE	0	0	1	0	0	1	1	1	0	1	0	0	0	1	1	0	1	2013	4.45425	1	2009	0.73096	1	2008	0.0218579	0		5.35562	0		5.35562	1	2009	0.73096	1	56	14	0	0	0	0	0	0
ID1907	M	2006	2007		54	CASE	0	0	0	0	0	0	1	0	0	1	0	0	0	0	0	0	0		0.40274	1	2006	0.00273973	0		0.40274	0		0.40274	0		0.40274	1	2006	0.00273973	0	0	0	0	0	0	0	0	0
ID1908	M	2000	2007		61	CASE	0	0	0	0	0	0	0	0	0	1	0	0	0	1	1	0	1	2006	6.98084	1	2003	3.07125	1	2002	2.77262	0		7.16714	0		7.16714	1	2003	3.07125	0	0	0	0	0	0	0	0	0
ID1909	F	2009	2014		75	CASE	0	0	1	0	0	0	1	0	0	1	0	0	0	0	0	0	0		5.09863	0		5.09863	0		5.09863	1	2010	0.964384	0		5.09863	1	2010	0.964384	0	0	0	0	0	0	0	0	0
ID1910	M	2009	2012		79	CTRL	0	0	0	1	0	1	1	0	0	1	0	0	0	1	1	0	0		2.91767	1	2010	1.42466	1	2009	0.0767123	0		2.91767	1	2012	3.79745	1	2010	1.42466	0	0	0	0	0	0	0	0	0
ID1911	F	2007	2014		49	CTRL	0	0	0	0	0	1	0	0	0	1	0	0	0	0	0	0	0		6.77808	0		6.77808	1	2007	0.0575342	1	2009	2.28767	1	2013	6.51233	1	2009	2.28767	0	0	0	0	0	0	0	0	0
ID1912	F	2009	2009		84	CTRL	0	0	0	0	1	1	0	0	0	1	0	0	0	0	0	0	0		0.172603	1	2009	0.0191781	1	2009	0.320548	0		0.172603	0		0.172603	1	2009	0.0191781	0	0	0	0	0	0	0	0	0
ID1913	M	2004	2013		48	CASE	0	0	0	0	0	0	0	1	0	1	0	0	0	0	0	0	0		9.16384	0		9.16384	1	2012	8.18306	0		9.16384	1	2008	3.69945	1	2008	3.69945	0	0	0	0	0	0	0	0	0
ID1914	M	2001	2006		73	CASE	0	0	0	0	0	1	1	0	0	1	0	0	0	0	1	0	0		5.07123	1	2011	10.0384	1	2002	0.271233	0		5.07123	0		5.07123	1	2011	10.0384	0	0	0	0	0	0	0	0	0
ID1915	F	2010	2011		33	CTRL	0	0	0	0	0	0	0	0	0	1	0	0	0	1	0	0	0		1.11507	0		1.11507	1	2011	0.827397	1	2013	3.29315	0		1.11507	1	2013	3.29315	0	0	0	0	0	0	0	0	0
ID1916	M	2012	2013		88	CTRL	0	0	1	0	0	0	1	0	0	1	0	0	0	0	0	0	0		0.325923	0		0.325923	0		0.325923	1	2012	0.0218579	0		0.325923	1	2012	0.0218579	0	0	0	0	0	0	0	0	0
ID1917	F	2013	2014		75	CTRL	0	0	0	0	1	0	0	0	1	1	0	0	0	0	0	0	0		0.90137	0		0.90137	0		0.90137	0		0.90137	0		0.90137	0		0.90137	0	0	0	0	0	0	0	0	0
ID1918	M	2010	2011		64	CTRL	0	0	1	0	1	1	1	0	0	1	0	0	0	1	1	0	0		0.693151	0		0.693151	1	2010	0.0191781	0		0.693151	0		0.693151	0		0.693151	0	0	0	0	0	0	0	0	0
ID1919	M	2011	2013		74	CASE	0	0	1	0	0	0	0	0	0	1	0	0	0	0	0	0	0		2.83562	0		2.83562	0		2.83562	0		2.83562	0		2.83562	0		2.83562	0	0	0	0	0	0	0	0	0
ID1920	M	2004	2010		85	CASE	0	0	1	0	0	1	0	0	0	1	0	0	0	0	1	0	1	2011	6.47386	0		5.84098	1	2004	0.0218579	0		5.84098	0		5.84098	1	2011	6.47386	0	0	0	0	0	0	0	0	0
ID1921	M	2009	2012		83	CTRL	0	0	1	0	1	0	1	0	0	1	0	0	0	1	0	0	1	2012	3.03958	1	2010	1.3589	1	2012	2.84559	1	2012	2.9904	1	2012	2.63521	1	2010	1.3589	0	0	0	0	0	0	0	0	0
ID1922	M	2010	2012		66	CASE	0	0	1	0	0	0	0	0	0	1	0	0	0	0	0	0	0		2.05864	0		2.05864	1	2011	1.26027	1	2011	1.13151	0		2.05864	1	2011	1.13151	0	0	0	0	0	0	0	0	0
ID1923	M	2013	2014		67	CTRL	0	0	1	0	0	1	1	0	0	1	0	0	0	0	0	0	0		0.706849	0		0.706849	1	2013	0.0191781	0		0.706849	1	2013	0.438356	1	2013	0.438356	0	0	0	0	0	0	0	0	0
ID1924	M	2002	2002		53	CTRL	0	0	1	0	1	0	0	0	0	1	0	0	0	0	0	0	0		0.235616	1	2010	8.34521	0		0.235616	0		0.235616	0		0.235616	1	2010	8.34521	0	0	0	0	0	0	0	0	0
ID1925	F	2011	2013		62	CASE	0	0	1	0	0	0	0	0	0	1	0	0	0	1	1	0	0		2.69589	0		2.69589	0		2.69589	0		2.69589	0		2.69589	0		2.69589	0	0	0	0	0	0	0	0	0
ID1926	M	2011	2011		81	CTRL	0	0	1	0	0	1	0	0	0	1	0	0	0	1	1	0	0		0.306849	0		0.306849	1	2011	0.00821918	0		0.306849	0		0.306849	0		0.306849	0	0	0	0	0	0	0	0	0
ID1927	M	2013	2014		90	CTRL	0	0	1	0	1	0	0	0	0	0	0	1	0	0	0	1	0		0.745205	0		0.745205	0		0.745205	0		0.745205	0		0.745205	0		0.745205	0	0	0	0	0	0	0	0	0
ID1928	M	2004	2014		61	CASE	0	0	1	0	0	0	1	0	0	1	0	0	0	1	0	0	0		9.6533	0		9.6533	0		9.6533	0		9.6533	0		9.6533	0		9.6533	0	0	0	0	0	0	0	0	0
ID1929	F	2010	2011		57	CASE	0	0	0	0	1	1	0	1	0	1	0	0	0	0	0	0	0		0.613699	0		0.613699	1	2010	0.0849315	1	2013	2.24658	0		0.613699	1	2013	2.24658	0	0	0	1	7	3.5	0	0	0
ID1930	F	2004	2005		75	CASE	0	0	1	0	0	0	0	1	0	1	0	0	0	0	0	0	0		0.736253	0		0.736253	0		0.736253	0		0.736253	1	2006	1.51707	1	2006	1.51707	0	0	0	0	0	0	1	14	4.2
ID1931	F	2010	2010		41	CTRL	0	0	0	0	0	1	0	0	0	1	0	0	0	1	1	0	1	2010	0.00273973	0		0.230137	1	2010	0.0164384	0		0.230137	0		0.230137	1	2010	0.00273973	0	0	0	0	0	0	0	0	0
ID1932	F	2002	2007		65	CASE	0	0	0	0	0	1	0	0	0	1	0	0	0	1	0	0	0		5.1589	0		5.1589	1	2002	0.00273973	1	2002	0.134247	0		5.1589	1	2002	0.134247	0	0	0	0	0	0	0	0	0
ID1933	F	2010	2014		69	CTRL	0	0	1	0	0	1	1	0	0	1	0	0	0	0	0	0	0		3.77534	1	2011	1.24658	1	2010	0.0383562	0		3.77534	0		3.77534	1	2011	1.24658	0	0	0	0	0	0	0	0	0
ID1934	F	2012	2013		66	CASE	0	0	1	0	1	0	1	1	0	1	0	0	0	1	1	0	0		1.19547	0		1.19547	0		1.19547	0		1.19547	0		1.19547	0		1.19547	0	0	0	0	0	0	0	0	0
ID1935	M	2004	2013		50	CTRL	0	0	0	0	0	0	0	1	0	1	0	0	0	1	1	0	0		8.75766	1	2006	1.45629	0		8.75766	0		8.75766	1	2011	6.48369	1	2006	1.45629	0	0	0	0	0	0	0	0	0
ID1936	M	2006	2007		59	CTRL	0	0	1	0	0	1	0	0	0	1	0	0	0	0	0	0	1	2007	0.265753	1	2011	5.02192	1	2006	0.0164384	0		0.421918	0		0.421918	1	2007	0.265753	1	6	6	0	0	0	0	0	0
ID1937	M	2005	2014		53	CASE	0	0	0	0	0	0	0	0	0	1	0	0	0	1	1	0	0		8.95616	0		8.95616	0		8.95616	0		8.95616	0		8.95616	0		8.95616	0	0	0	0	0	0	0	0	0
ID1938	F	2004	2005		77	CTRL	0	0	0	1	0	1	1	0	0	1	0	0	0	0	0	0	0		0.556134	0		0.556134	1	2005	0.0739427	0		0.556134	0		0.556134	0		0.556134	0	0	0	0	0	0	0	0	0
ID1939	M	2012	2014		81	CASE	0	0	1	0	0	0	0	0	0	1	0	0	0	0	0	0	0		2.0196	0		2.0196	0		2.0196	0		2.0196	0		2.0196	0		2.0196	0	0	0	0	0	0	0	0	0
ID1940	F	2004	2004		57	CTRL	0	0	0	0	0	1	0	1	0	1	0	0	0	0	0	0	0		0.191257	0		0.191257	0		0.191257	0		0.191257	0		0.191257	0		0.191257	0	0	0	0	0	0	0	0	0
ID1941	M	2012	2013		61	CTRL	0	0	1	0	1	1	1	0	0	1	0	0	0	1	0	0	0		1.21028	0		1.21028	1	2012	0.0382514	0		1.21028	0		1.21028	0		1.21028	0	0	0	0	0	0	0	0	0
ID1942	M	2013	2014		76	CASE	0	0	1	0	0	1	1	0	0	1	0	0	0	0	1	0	0		0.613699	0		0.613699	1	2013	0.00273973	0		0.613699	0		0.613699	0		0.613699	0	0	0	0	0	0	0	0	0
ID1943	M	2000	2001		69	CTRL	0	0	0	0	1	1	0	0	0	1	0	0	0	1	1	0	0		0.172311	0		0.172311	1	2001	0.290119	0		0.172311	0		0.172311	0		0.172311	0	0	0	0	0	0	0	0	0
ID1944	F	2001	2002		68	CTRL	0	0	0	0	0	0	1	0	0	1	0	0	0	0	1	0	0		0.49863	1	2003	1.43288	1	2002	0.945205	0		0.49863	1	2002	0.0684932	1	2002	0.0684932	0	0	0	0	0	0	0	0	0
ID1945	M	2006	2014		71	CASE	0	0	1	0	1	0	0	0	0	1	0	0	0	1	0	0	0		7.4	0		7.4	0		7.4	0		7.4	0		7.4	0		7.4	0	0	0	0	0	0	0	0	0
ID1946	M	2000	2001		20	CTRL	0	0	0	0	1	0	1	0	0	1	0	0	0	1	0	0	0		1.0581	0		1.0581	0		1.0581	0		1.0581	0		1.0581	0		1.0581	0	0	0	0	0	0	0	0	0
ID1947	M	2000	2011		75	CASE	0	0	1	0	1	1	1	0	0	1	0	0	0	1	1	0	0		10.7929	0		10.7929	1	2000	0.0382514	0		10.7929	0		10.7929	0		10.7929	0	0	0	0	0	0	0	0	0
ID1948	M	2013	2014		61	CTRL	0	0	1	0	1	1	1	0	1	1	0	0	0	1	0	0	0		1.07671	0		1.07671	0		1.07671	0		1.07671	0		1.07671	0		1.07671	0	0	0	0	0	0	0	0	0
ID1949	M	2002	2005		38	CASE	0	0	1	0	0	1	0	0	0	1	0	0	0	0	0	0	0		3.44932	0		3.44932	1	2002	0.0767123	0		3.44932	0		3.44932	0		3.44932	0	0	0	1	7	11	1	39	24.3333
ID1950	F	2004	2007		69	CTRL	0	0	1	0	1	0	1	0	0	1	0	0	0	0	1	0	0		3.28087	0		3.28087	1	2005	1.07266	0		3.28087	0		3.28087	0		3.28087	0	0	0	0	0	0	0	0	0
ID1951	M	2010	2011		44	CTRL	0	0	1	0	1	0	1	0	0	1	0	0	0	1	0	0	0		0.230137	0		0.230137	0		0.230137	0		0.230137	0		0.230137	0		0.230137	0	0	0	0	0	0	0	0	0
ID1952	F	2008	2009		74	CASE	0	0	1	0	0	1	1	0	0	1	0	0	0	1	1	0	0		0.8493	1	2009	0.257519	1	2009	0.0164234	0		0.8493	0		0.8493	1	2009	0.257519	0	0	0	0	0	0	0	0	0
ID1953	M	2002	2009		71	CASE	0	0	0	0	0	1	1	0	0	1	0	0	0	0	1	0	1	2009	6.82192	0		7.03014	1	2002	0.0383562	0		7.03014	0		7.03014	1	2009	6.82192	0	0	0	0	0	0	0	0	0
ID1954	F	2002	2003		61	CTRL	0	0	0	0	0	0	0	1	0	1	0	0	0	0	0	0	0		0.317808	0		0.317808	0		0.317808	1	2007	4.49041	0		0.317808	1	2007	4.49041	0	0	0	0	0	0	0	0	0
ID1955	M	2000	2006		72	CTRL	0	0	1	0	0	0	0	0	0	1	0	0	0	0	0	0	1	2003	2.8859	1	2005	5.0585	0		5.6585	1	2000	0.42623	1	2001	0.844801	1	2000	0.42623	0	0	0	0	0	0	0	0	0
ID1956	M	2003	2006		63	CASE	0	0	1	1	0	1	1	0	1	1	0	0	0	0	0	0	0		3.09863	1	2003	0.454795	1	2003	0.235616	1	2003	0.394521	0		3.09863	1	2003	0.394521	1	7	10.5	0	0	0	0	0	0
ID1957	M	2003	2014		66	CASE	0	0	0	0	0	0	1	0	0	1	0	0	0	1	1	0	0		10.4164	1	2005	2.13425	1	2008	4.89952	0		10.4164	1	2012	8.51428	1	2005	2.13425	1	7	7	0	0	0	0	0	0
ID1958	M	2013	2013		64	CTRL	0	0	0	0	0	0	1	0	0	1	0	0	0	1	1	0	0		0.230137	0		0.230137	0		0.230137	0		0.230137	0		0.230137	0		0.230137	0	0	0	0	0	0	0	0	0
ID1959	M	2006	2014		45	CASE	0	0	0	0	0	0	0	0	0	1	0	0	0	0	0	0	0		7.66575	0		7.66575	0		7.66575	0		7.66575	0		7.66575	0		7.66575	1	6	6	0	0	0	0	0	0
ID1960	F	2000	2014		58	CASE	0	0	0	0	0	0	0	0	0	1	0	0	0	0	0	0	0		13.2626	0		13.2626	0		13.2626	1	2003	2.24065	0		13.2626	1	2003	2.24065	0	0	0	0	0	0	0	0	0
ID1961	M	2011	2014		50	CASE	0	0	1	0	1	1	0	0	0	1	0	0	0	1	0	0	0		2.12603	0		2.12603	1	2011	0.0191781	0		2.12603	0		2.12603	0		2.12603	1	21	14	0	0	0	0	0	0
ID1962	M	2010	2010		68	CASE	0	0	1	0	0	0	1	0	0	1	0	0	0	0	0	0	0		0.29589	0		0.29589	0		0.29589	1	2010	0.224658	1	2011	0.827397	1	2010	0.224658	0	0	0	0	0	0	0	0	0
ID1963	F	2010	2014		52	CASE	0	0	1	0	1	1	1	0	0	1	0	0	0	0	0	0	0		3.44384	0		3.44384	1	2010	0.10137	0		3.44384	0		3.44384	0		3.44384	0	0	0	0	0	0	0	0	0
ID1964	M	2012	2012		59	CASE	0	0	1	0	0	1	1	0	0	1	0	0	0	1	0	0	0		0.521858	0		0.521858	1	2012	0.114754	0		0.521858	0		0.521858	0		0.521858	0	0	0	0	0	0	0	0	0
ID1965	M	2005	2007		60	CASE	0	0	0	0	0	0	0	0	0	1	0	0	0	1	0	0	0		1.8411	0		1.8411	0		1.8411	0		1.8411	0		1.8411	0		1.8411	1	7	7	0	0	0	0	0	0
ID1966	F	2009	2009		47	CASE	0	0	0	0	0	0	0	0	0	1	0	0	0	0	0	0	0		0.364384	0		0.364384	0		0.364384	1	2010	0.747945	0		0.364384	1	2010	0.747945	0	0	0	0	0	0	0	0	0
ID1967	M	2000	2002		66	CTRL	0	0	1	0	0	1	0	0	0	1	0	0	0	0	1	0	0		1.8096	1	2008	7.87432	1	2000	0.0382514	0		1.8096	0		1.8096	1	2008	7.87432	0	0	0	0	0	0	0	0	0
ID1968	F	2011	2014		82	CASE	0	0	1	0	1	1	1	0	0	1	0	0	0	1	1	0	0		2.20274	0		2.20274	1	2011	0.00273973	0		2.20274	0		2.20274	0		2.20274	0	0	0	0	0	0	0	0	0
ID1969	M	2005	2014		57	CTRL	0	0	1	0	0	1	1	0	0	1	0	0	0	1	1	0	0		9.05479	1	2005	0.194521	1	2005	0.0767123	0		9.05479	1	2005	0.0219178	1	2005	0.0219178	0	0	0	0	0	0	0	0	0
ID1970	M	2011	2013		61	CTRL	0	0	1	0	1	1	1	0	0	1	0	0	0	1	1	0	0		2.01096	0		2.01096	1	2012	0.0766749	0		2.01096	0		2.01096	0		2.01096	0	0	0	0	0	0	0	0	0
ID1971	M	2000	2007		79	CASE	0	0	0	0	0	0	0	0	0	1	0	0	0	0	1	0	0		7.03053	0		7.03053	1	2005	5.65245	0		7.03053	0		7.03053	0		7.03053	0	0	0	0	0	0	0	0	0
ID1972	M	2013	2013		61	CASE	0	0	1	0	0	1	0	0	0	1	0	0	0	0	0	0	0		0.827397	0		0.827397	1	2013	0.0383562	0		0.827397	0		0.827397	0		0.827397	1	6	9	0	0	0	0	0	0
ID1973	M	2009	2014		77	CTRL	0	0	1	0	1	1	0	0	0	1	0	0	0	0	1	0	0		5.01644	0		5.01644	1	2009	0.030137	1	2009	0.167123	0		5.01644	1	2009	0.167123	0	0	0	0	0	0	0	0	0
ID1974	F	2010	2010		72	CASE	0	0	0	0	0	1	1	0	0	1	0	0	0	1	1	0	0		0.441096	0		0.441096	1	2010	0.0575342	1	2010	0.775342	0		0.441096	1	2010	0.775342	0	0	0	0	0	0	0	0	0
ID1975	F	2005	2007		88	CTRL	0	0	0	0	0	0	0	0	0	1	0	0	0	1	0	0	0		2.07671	0		2.07671	1	2005	0.10137	0		2.07671	0		2.07671	0		2.07671	0	0	0	0	0	0	0	0	0
ID1976	F	2012	2012		60	CTRL	0	0	1	0	1	0	1	0	0	1	0	0	0	1	0	0	0		0.191257	0		0.191257	1	2013	1.86593	0		0.191257	0		0.191257	0		0.191257	0	0	0	0	0	0	0	0	0
ID1977	M	2013	2014		73	CASE	0	0	0	0	0	1	0	1	0	1	0	0	0	0	0	0	0		1.03288	0		1.03288	1	2013	0.0328767	1	2013	0.594521	0		1.03288	1	2013	0.594521	0	0	0	0	0	0	0	0	0
ID1978	M	2009	2014		63	CTRL	0	0	1	0	1	1	1	0	0	1	0	0	0	1	1	0	0		4.36438	0		4.36438	1	2009	0.0684932	0		4.36438	1	2013	3.89315	1	2013	3.89315	0	0	0	0	0	0	0	0	0
ID1979	F	1999	2014		58	CASE	0	0	0	0	0	0	0	0	0	1	0	0	0	0	1	0	0		14.2822	1	2008	8.98657	0		14.2822	1	2000	0.142309	1	2011	11.7863	1	2000	0.142309	0	0	0	0	0	0	0	0	0
ID1980	M	2011	2013		80	CASE	0	0	1	0	0	0	0	0	0	1	0	0	0	1	0	0	0		1.76438	0		1.76438	1	2011	0.219178	0		1.76438	0		1.76438	0		1.76438	0	0	0	0	0	0	0	0	0
ID1981	M	2011	2014		77	CASE	0	0	1	0	0	0	1	0	0	1	0	0	0	0	0	0	0		2.43836	0		2.43836	0		2.43836	0		2.43836	0		2.43836	0		2.43836	0	0	0	0	0	0	0	0	0
ID1982	M	2006	2014		70	CTRL	0	0	1	0	0	1	0	0	0	1	0	0	0	1	1	0	0		7.50411	0		7.50411	1	2006	0.0383562	0		7.50411	0		7.50411	0		7.50411	0	0	0	0	0	0	0	0	0
ID1983	M	2005	2006		82	CASE	0	0	1	0	1	0	1	0	0	1	0	0	0	1	0	0	0		0.345205	1	2006	0.252055	0		0.345205	0		0.345205	0		0.345205	1	2006	0.252055	0	0	0	0	0	0	0	0	0
ID1984	F	2000	2014		72	CTRL	0	0	0	0	0	1	0	0	0	1	0	0	0	1	1	0	0		13.435	1	2008	7.69399	1	2003	2.8734	0		13.435	0		13.435	1	2008	7.69399	0	0	0	0	0	0	0	0	0
ID1985	M	2000	2000		64	CTRL	0	0	0	0	0	0	0	0	0	1	0	0	0	1	0	0	0		0.478142	0		0.478142	0		0.478142	0		0.478142	0		0.478142	0		0.478142	0	0	0	0	0	0	0	0	0
ID1986	M	2009	2011		60	CTRL	0	0	1	0	0	0	1	0	0	1	0	0	0	0	0	0	0		1.68767	1	2013	3.5589	0		1.68767	0		1.68767	0		1.68767	1	2013	3.5589	0	0	0	0	0	0	0	0	0
ID1987	F	2007	2014		58	CTRL	0	0	0	0	1	0	0	0	0	1	0	0	0	1	1	0	0		6.88219	0		6.88219	0		6.88219	0		6.88219	0		6.88219	0		6.88219	0	0	0	0	0	0	0	0	0
ID1988	F	2007	2014		48	CASE	0	0	1	0	0	1	0	0	0	1	0	0	0	0	0	0	0		6.69315	0		6.69315	1	2007	0.0438356	0		6.69315	0		6.69315	0		6.69315	0	0	0	0	0	0	0	0	0
ID1989	M	2012	2013		65	CASE	0	0	1	0	0	0	0	0	0	1	0	0	0	0	0	0	0		0.462602	0		0.462602	0		0.462602	0		0.462602	0		0.462602	0		0.462602	0	0	0	0	0	0	0	0	0
ID1990	F	2012	2014		62	CASE	0	0	0	0	0	0	0	0	0	1	0	0	0	0	0	0	0		1.80628	0		1.80628	0		1.80628	0		1.80628	0		1.80628	0		1.80628	0	0	0	0	0	0	0	0	0
ID1991	F	2003	2004		57	CASE	0	0	0	0	1	0	1	0	0	1	0	0	0	0	0	0	0		0.824134	1	2011	8.23836	0		0.824134	0		0.824134	1	2003	0.59726	1	2003	0.59726	0	0	0	0	0	0	0	0	0
ID1992	M	2000	2002		81	CTRL	0	0	0	0	0	0	0	0	0	1	0	0	0	0	0	0	0		2.5298	1	2011	10.7819	0		2.5298	0		2.5298	0		2.5298	1	2011	10.7819	0	0	0	0	0	0	0	0	0
ID1993	F	2006	2007		46	CTRL	0	0	1	0	0	0	0	0	0	1	0	0	0	0	0	0	0		0.345205	0		0.345205	0		0.345205	1	2010	3.85479	0		0.345205	1	2010	3.85479	0	0	0	0	0	0	0	0	0
ID1994	M	2005	2008		52	CASE	0	0	1	0	1	0	1	0	1	1	0	0	0	0	1	0	0		2.86179	1	2007	1.41644	0		2.86179	0		2.86179	0		2.86179	1	2007	1.41644	0	0	0	0	0	0	0	0	0
ID1995	M	2006	2011		76	CASE	0	0	1	0	0	1	1	0	0	1	0	0	0	1	1	0	0		4.45753	0		4.45753	1	2007	1.01096	1	2009	2.50959	1	2011	4.23014	1	2009	2.50959	0	0	0	0	0	0	0	0	0
ID1996	M	2011	2013		77	CASE	0	0	1	0	0	0	1	1	1	1	0	0	0	0	0	0	0		2.47945	1	2013	2.76164	0		2.47945	0		2.47945	1	2013	2.20822	1	2013	2.20822	0	0	0	0	0	0	0	0	0
ID1997	M	2001	2005		61	CASE	0	0	0	0	1	0	0	0	0	1	0	0	0	0	0	0	1	2011	9.64658	1	2004	2.95972	0		3.73151	1	2011	9.30137	0		3.73151	1	2004	2.95972	0	0	0	0	0	0	0	0	0
ID1998	F	2012	2014		92	CASE	0	0	0	0	0	1	0	0	0	1	0	0	0	1	0	0	0		1.5383	0		1.5383	1	2013	0.552002	0		1.5383	0		1.5383	0		1.5383	0	0	0	1	7	10.5	0	0	0
ID1999	M	2002	2003		44	CTRL	0	0	0	0	1	1	0	0	0	1	0	0	0	1	0	0	0		0.947945	0		0.947945	1	2002	0.0410959	0		0.947945	0		0.947945	0		0.947945	0	0	0	0	0	0	0	0	0
[truncated: 2,471 more rows]
[truncated: 5,000 more columns]
